# Supplementary material for: Single-cell mapping of lipid metabolites using an infrared probe in human-derived model systems
Source: Nat Commun. 2024 Jan 8;15:350. doi: 10.1038/s41467-023-44675-0 (PMC10774263; doi:10.1038/s41467-023-44675-0)
Supplement: Supplementary file 4 — Source Data [file 41467_2023_44675_MOESM4_ESM.zip]

Archive with 91 entries (87 files):
- 6. Source Data Files/Figure 1/
- 6. Source Data Files/Figure 1/Figure1C.xlsx
- 6. Source Data Files/Figure 1/Figure1D_1744.tif
- 6. Source Data Files/Figure 1/Figure1D_2096.tif
- 6. Source Data Files/Figure 1/Figure1D_BODIPY.tif
- 6. Source Data Files/Figure 1/Figure1E.xlsx
- 6. Source Data Files/Figure 1/Figure1F_azPA_24h_1744.tif
- 6. Source Data Files/Figure 1/Figure1F_azPA_24h_2096.tif
- 6. Source Data Files/Figure 1/Figure1F_azPA_24h_Brightfield.tif
- 6. Source Data Files/Figure 1/Figure1F_PA_24h_1744.tif
- 6. Source Data Files/Figure 1/Figure1F_PA_24h_2096.tif
- 6. Source Data Files/Figure 1/Figure1F_PA_24h_Brightfield.tif
- 6. Source Data Files/Figure 1/Figure1G.xlsx
- 6. Source Data Files/Figure 1/Figure1H.xlsx
- 6. Source Data Files/Figure 1/Figure1I.xlsx
- 6. Source Data Files/Figure 2/
- 6. Source Data Files/Figure 2/Figure2A_0h_1744.tif
- 6. Source Data Files/Figure 2/Figure2A_0h_2096.tif
- 6. Source Data Files/Figure 2/Figure2A_0h_ratio.tif
- 6. Source Data Files/Figure 2/Figure2A_11h_1744.tif
- 6. Source Data Files/Figure 2/Figure2A_11h_2096.tif
- 6. Source Data Files/Figure 2/Figure2A_11h_ratio.tif
- 6. Source Data Files/Figure 2/Figure2A_16h_1744.tif
- 6. Source Data Files/Figure 2/Figure2A_16h_2096.tif
- 6. Source Data Files/Figure 2/Figure2A_16h_ratio.tif
- 6. Source Data Files/Figure 2/Figure2A_1h_1744.tif
- 6. Source Data Files/Figure 2/Figure2A_1h_2096.tif
- 6. Source Data Files/Figure 2/Figure2A_1h_ratio.tif
- 6. Source Data Files/Figure 2/Figure2A_24h_1744.tif
- 6. Source Data Files/Figure 2/Figure2A_24h_2096.tif
- 6. Source Data Files/Figure 2/Figure2A_24h_ratio.tif
- 6. Source Data Files/Figure 2/Figure2A_6.5h_1744.tif
- 6. Source Data Files/Figure 2/Figure2A_6.5h_2096.tif
- 6. Source Data Files/Figure 2/Figure2A_6.5h_ratio.tif
- 6. Source Data Files/Figure 2/Figure2B.xlsx
- 6. Source Data Files/Figure 2/Figure2C.xlsx
- 6. Source Data Files/Figure 2/Figure2D.xlsx
- 6. Source Data Files/Figure 2/Figure2E.xlsx
- 6. Source Data Files/Figure 3/
- 6. Source Data Files/Figure 3/Figure3A_hiPSC_1744.tif
- 6. Source Data Files/Figure 3/Figure3A_hiPSC_2096.tif
- 6. Source Data Files/Figure 3/Figure3A_hiPSC_Brightfield.tif
- 6. Source Data Files/Figure 3/Figure3A_Microglia_1744.tif
- 6. Source Data Files/Figure 3/Figure3A_Microglia_2096.tif
- 6. Source Data Files/Figure 3/Figure3A_Microglia_Brightfield.tif
- 6. Source Data Files/Figure 3/Figure3B.xlsx
- 6. Source Data Files/Figure 3/Figure3C.xlsx
- 6. Source Data Files/Figure 3/Figure3D.xlsx
- 6. Source Data Files/Figure 3/Figure3E_Ctrl_1744.tif
- 6. Source Data Files/Figure 3/Figure3E_Ctrl_2096.tif
- 6. Source Data Files/Figure 3/Figure3E_Ctrl_Brightfield.tif
- 6. Source Data Files/Figure 3/Figure3E_Ctrl_Ratio.tif
- 6. Source Data Files/Figure 3/Figure3E_GRN_KD_1744.tif
- 6. Source Data Files/Figure 3/Figure3E_GRN_KD_2096.tif
- 6. Source Data Files/Figure 3/Figure3E_GRN_KD_Brightfield.tif
- 6. Source Data Files/Figure 3/Figure3E_GRN_KD_Ratio.tif
- 6. Source Data Files/Figure 3/Figure3F.xlsx
- 6. Source Data Files/Figure 3/Figure3G.xlsx
- 6. Source Data Files/Figure 3/Figure3H.xlsx
- 6. Source Data Files/Figure 3/Figure3I_Ctrl_1654.tif
- 6. Source Data Files/Figure 3/Figure3I_Ctrl_1744.tif
- 6. Source Data Files/Figure 3/Figure3I_Ctrl_1744R1654.tif
- 6. Source Data Files/Figure 3/Figure3I_Ctrl_2096.tif
- 6. Source Data Files/Figure 3/Figure3I_Ctrl_2096R1744.tif
- 6. Source Data Files/Figure 3/Figure3I_Ctrl_Brightfield.tif
- 6. Source Data Files/Figure 3/Figure3I_GRN_KD_1654.tif
- 6. Source Data Files/Figure 3/Figure3I_GRN_KD_1744.tif
- 6. Source Data Files/Figure 3/Figure3I_GRN_KD_1744R1654.tif
- 6. Source Data Files/Figure 3/Figure3I_GRN_KD_2096.tif
- 6. Source Data Files/Figure 3/Figure3I_GRN_KD_2096R1744.tif
- 6. Source Data Files/Figure 3/Figure3I_GRN_KD_Brightfield.tif
- 6. Source Data Files/Figure 3/Figure3J.xlsx
- 6. Source Data Files/Figure 3/Figure3K.xlsx
- 6. Source Data Files/Figure 4/
- 6. Source Data Files/Figure 4/Figure4A.tif
- 6. Source Data Files/Figure 4/Figure4B.tif
- 6. Source Data Files/Figure 4/Figure4C.tif
- 6. Source Data Files/Figure 4/Figure4D.tif
- 6. Source Data Files/Figure 4/Figure4E.xlsx
- 6. Source Data Files/Figure 4/Figure4F.tif
- 6. Source Data Files/Figure 4/Figure4G.xlsx
- 6. Source Data Files/Figure 4/Figure4H.xlsx
- 6. Source Data Files/Figure 4/Figure4I.tif
- 6. Source Data Files/Figure 4/Figure4J_core_fluorescence.tif
- 6. Source Data Files/Figure 4/Figure4J_intermediate_fluorescence.tif
- 6. Source Data Files/Figure 4/Figure4J_surface_fluorescence.tif
- 6. Source Data Files/Figure 4/Figure4K_core_2096.tif
- 6. Source Data Files/Figure 4/Figure4K_intermediate_2096.tif
- 6. Source Data Files/Figure 4/Figure4K_surface_2096.tif
- 6. Source Data Files/Figure 4/Figure4L.xlsx
- 6. Source Data Files/Figure 4/Figure4M.xlsx
