# Supplementary material for: Single-cell mapping of lipid metabolites using an infrared probe in human-derived model systems
Source: Nat Commun. 2024 Jan 8;15:350. doi: 10.1038/s41467-023-44675-0 (PMC10774263; doi:10.1038/s41467-023-44675-0)
Supplement: Supplementary file 4 — Source Data [file 41467_2023_44675_MOESM4_ESM.zip › 6. Source Data Files/Figure 1/Figure1C.xlsx]

## Sheet: Sheet1
Wavenumber	Normalized OPTIR int.	Normalized OPTIR int.	Wavenumber	Normalized OPTIR int.	Normalized OPTIR int.
cm-1	a.u.	a.u.	cm-1	a.u.	a.u.
	PA	Azide-PA			Cell
1001	0.0855952	0.0157325	1000	1.27572	0.112129
1003	0.0854729	0.0162078	1002	1.20681	0.106073
1005	0.0824145	0.0157904	1004	1.30803	0.114969
1007	0.0818377	0.0148989	1006	1.48996	0.13096
1009	0.0852196	0.0168667	1008	1.72103	0.15127
1011	0.0825437	0.0193369	1010	1.52232	0.133804
1013	0.0763125	0.0176095	1012	1.42886	0.12559
1015	0.0692092	0.0169026	1014	1.35593	0.119179
1017	0.0665836	0.0159774	1016	1.43818	0.126408
1019	0.0629789	0.0135702	1018	1.50483	0.132267
1021	0.0588629	0.0116832	1020	1.57146	0.138123
1023	0.0568556	0.0119495	1022	1.54994	0.136232
1025	0.0538876	0.0118577	1024	1.52467	0.134011
1027	0.0513674	0.0126999	1026	1.66123	0.146014
1029	0.0486524	0.0120075	1028	1.83431	0.161226
1031	0.0454008	0.0124776	1030	2.06148	0.181194
1033	0.0434514	0.0143119	1032	2.20417	0.193735
1035	0.0411068	0.014962	1034	2.2158	0.194758
1037	0.0394798	0.0163258	1036	2.30162	0.2023
1039	0.0377989	0.0176612	1038	2.21295	0.194507
1041	0.036509	0.0137475	1040	2.36079	0.207501
1043	0.0350824	0.0109311	1042	2.40725	0.211585
1045	0.033528	0.0138394	1044	2.55684	0.224734
1047	0.0336327	0.0140478	1046	2.58769	0.227445
1049	0.0325824	0.0137656	1048	2.74162	0.240975
1051	0.0309998	0.0147453	1050	2.80529	0.246571
1053	0.0277005	0.0162496	1052	2.72584	0.239588
1055	0.0288515	0.0182843	1054	2.85266	0.250734
1057	0.0300511	0.0197143	1056	3.03207	0.266504
1059	0.0305884	0.019263	1058	3.16556	0.278237
1061	0.0294473	0.0183902	1060	3.08227	0.270916
1063	0.0285045	0.0193791	1062	3.08752	0.271377
1065	0.0291255	0.0197494	1064	3.26177	0.286693
1067	0.02979	0.0169757	1066	3.32439	0.292197
1069	0.0254239	0.0162003	1068	3.31	0.290932
1071	0.0219378	0.0151234	1070	3.32607	0.292345
1073	0.0203882	0.0158008	1072	3.32009	0.291819
1075	0.0201892	0.0170963	1074	3.31614	0.291472
1077	0.0220051	0.0214781	1076	3.42117	0.300703
1079	0.0209628	0.0264367	1078	3.45805	0.303945
1081	0.0199552	0.0332353	1080	3.38708	0.297707
1083	0.0169835	0.0374148	1082	3.44641	0.302922
1085	0.0184314	0.0318795	1084	3.51291	0.308767
1087	0.0188438	0.024203	1086	3.55799	0.312729
1089	0.0199008	0.0187732	1088	3.48786	0.306565
1091	0.021312	0.0154124	1090	3.45873	0.304005
1093	0.0237113	0.013333	1092	3.36816	0.296044
1095	0.0287224	0.0138046	1094	3.2976	0.289842
1097	0.0348919	0.0137825	1096	3.23364	0.28422
1099	0.0349114	0.0138337	1098	3.16688	0.278353
1101	0.028877	0.01466	1100	3.16669	0.278336
1103	0.0256162	0.016269	1102	3.09701	0.272211
1105	0.0244591	0.0191031	1104	2.9669	0.260776
1107	0.0234154	0.0224964	1106	2.93129	0.257645
1109	0.0226592	0.0257824	1108	2.87051	0.252303
1111	0.0242746	0.0278678	1110	2.79547	0.245708
1113	0.0262863	0.0295573	1112	2.76375	0.24292
1115	0.0301323	0.0313311	1114	2.74808	0.241542
1117	0.0346145	0.0278549	1116	2.68647	0.236127
1119	0.0410206	0.0225234	1118	2.66278	0.234045
1121	0.0508458	0.0183199	1120	2.61926	0.230219
1123	0.0560793	0.0160989	1122	2.58454	0.227168
1125	0.0505621	0.0139853	1124	2.58038	0.226803
1127	0.0410515	0.0120585	1126	2.52815	0.222212
1129	0.0306713	0.0109666	1128	2.49649	0.219429
1131	0.0256044	0.0121367	1130	2.42162	0.212848
1133	0.0208426	0.0131751	1132	2.35718	0.207185
1135	0.0175108	0.0118122	1134	2.30224	0.202355
1137	0.0156978	0.0106096	1136	2.26273	0.198883
1139	0.0144478	0.0113864	1138	2.3121	0.203222
1141	0.0147661	0.0115561	1140	2.25506	0.198208
1143	0.0135414	0.0109548	1142	2.2729	0.199776
1145	0.0139431	0.0127142	1144	2.26304	0.19891
1147	0.0148687	0.0117063	1146	2.21925	0.195061
1149	0.0155941	0.0109303	1148	2.23511	0.196455
1151	0.0150536	0.0104774	1150	2.31925	0.20385
1153	0.0144134	0.0108918	1152	2.38495	0.209625
1155	0.013034	0.0108591	1154	2.39876	0.210839
1157	0.0123274	0.0102032	1156	2.47397	0.217449
1159	0.0111608	0.00992209	1158	2.52571	0.221997
1161	0.012903	0.0128876	1160	2.48413	0.218342
1163	0.0151722	0.0140963	1162	2.51971	0.22147
1165	0.0142026	0.0146305	1164	2.55194	0.224302
1167	0.0113866	0.0139924	1166	2.53905	0.22317
1169	0.0112904	0.0130708	1168	2.63434	0.231545
1171	0.0130366	0.0127777	1170	2.72092	0.239156
1173	0.0146079	0.0125632	1172	2.76499	0.243029
1175	0.0126136	0.014419	1174	2.78942	0.245176
1177	0.00982175	0.0145731	1176	2.74724	0.241468
1179	0.0107877	0.0150439	1178	2.7149	0.238626
1181	0.0114308	0.0158734	1180	2.81831	0.247715
1183	0.0156578	0.0150793	1182	2.82633	0.24842
1185	0.0218643	0.0151232	1184	2.7016	0.237457
1187	0.0293937	0.0204948	1186	2.70254	0.23754
1189	0.0332857	0.0206637	1188	2.81743	0.247638
1191	0.0256063	0.0164962	1190	2.89976	0.254874
1193	0.0211013	0.0147481	1192	2.88965	0.253986
1195	0.0165678	0.0110064	1194	2.9238	0.256987
1197	0.0100799	0.0108196	1196	3.00945	0.264515
1199	0.00972393	0.0113491	1198	3.0888	0.27149
1201	0.0141247	0.0165432	1200	3.1599	0.277739
1203	0.0155389	0.0195912	1202	3.22648	0.283592
1205	0.0208038	0.0232753	1204	3.25479	0.28608
1207	0.0203545	0.0283747	1206	3.39401	0.298316
1209	0.0166887	0.027876	1208	3.2014	0.281387
1211	0.0143585	0.0186992	1210	2.99519	0.263262
1213	0.011394	0.0117402	1212	2.77387	0.243809
1215	0.0141658	0.0156291	1214	2.95747	0.259947
1217	0.0102302	0.0198732	1216	3.24865	0.28554
1219	0.00798458	0.0163363	1218	3.22678	0.283618
1221	0.00139323	0.01246	1220	3.28604	0.288827
1223	0.0167824	0.0112704	1222	3.40108	0.298938
1225	0.0259742	0.0557882	1224	3.38408	0.297444
1227	0.0320848	0.081263	1226	3.25398	0.286008
1229	0.0333765	0.0977607	1228	3.30184	0.290215
1231	0.0256295	0.103936	1230	3.37065	0.296263
1233	0.0212915	0.0884763	1232	3.40699	0.299457
1235	0.0193968	0.069442	1234	3.58266	0.314898
1237	0.0240502	0.0549927	1236	3.57159	0.313925
1239	0.0243542	0.0548182	1238	3.45045	0.303277
1241	0.0223966	0.0591016	1240	3.41743	0.300375
1243	0.0267952	0.0740837	1242	3.40385	0.299181
1245	0.0307127	0.098341	1244	3.42141	0.300725
1247	0.0383646	0.11502	1246	3.40219	0.299035
1249	0.0418854	0.130095	1248	3.40071	0.298906
1251	0.0401349	0.139532	1250	3.29314	0.28945
1253	0.0374161	0.140204	1252	3.20056	0.281313
1255	0.0340957	0.129012	1254	3.13253	0.275334
1257	0.0384762	0.126776	1256	3.01077	0.264632
1259	0.0452914	0.142736	1258	2.85882	0.251276
1261	0.0451415	0.165509	1260	2.75847	0.242456
1263	0.0452927	0.197784	1262	2.71593	0.238717
1265	0.0518008	0.240808	1264	2.69785	0.237127
1267	0.0599172	0.280806	1266	2.67397	0.235029
1269	0.0679296	0.29929	1268	2.61807	0.230115
1271	0.0753815	0.275995	1270	2.53967	0.223224
1273	0.0808619	0.228669	1272	2.48815	0.218696
1275	0.0898921	0.191396	1274	2.46435	0.216604
1277	0.102567	0.184441	1276	2.43307	0.213855
1279	0.121114	0.19535	1278	2.39802	0.210773
1281	0.132437	0.197928	1280	2.36128	0.207545
1283	0.140384	0.179417	1282	2.33039	0.204829
1285	0.16051	0.154104	1284	2.32674	0.204509
1287	0.197432	0.142206	1286	2.30581	0.202669
1289	0.240623	0.150896	1288	2.33243	0.205009
1291	0.279042	0.173856	1290	2.34178	0.20583
1293	0.323854	0.195653	1292	2.30153	0.202292
1295	0.382303	0.202259	1294	2.28779	0.201086
1297	0.425404	0.202389	1296	2.28092	0.200481
1299	0.416821	0.210132	1298	2.27538	0.199994
1301	0.365781	0.225079	1300	2.24512	0.197335
1303	0.324596	0.243137	1302	2.23594	0.196527
1305	0.32812	0.259666	1304	2.26559	0.199134
1307	0.33476	0.277646	1306	2.28934	0.201222
1309	0.316253	0.308013	1308	2.26695	0.199254
1311	0.277834	0.351521	1310	2.20244	0.193583
1313	0.234436	0.384495	1312	2.18162	0.191754
1315	0.185693	0.393618	1314	2.17674	0.191324
1317	0.140209	0.395894	1316	2.16279	0.190099
1319	0.106153	0.392488	1318	2.1583	0.189704
1321	0.0859502	0.353089	1320	2.11783	0.186147
1323	0.0762092	0.285344	1322	2.08341	0.183122
1325	0.076374	0.218516	1324	2.05692	0.180792
1327	0.0783131	0.172269	1326	2.02031	0.177575
1329	0.0726719	0.148751	1328	2.02791	0.178243
1331	0.0628451	0.137935	1330	2.02264	0.17778
1333	0.0530767	0.127395	1332	2.00546	0.17627
1335	0.0464786	0.114876	1334	2.03406	0.178784
1337	0.0427744	0.103696	1336	2.045	0.179745
1339	0.0424325	0.0956895	1338	2.06021	0.181082
1341	0.0448053	0.0914319	1340	2.04062	0.17936
1343	0.04808	0.0926722	1342	2.01298	0.176931
1345	0.0507985	0.0986482	1344	1.9998	0.175772
1347	0.0515283	0.109466	1346	1.99588	0.175428
1349	0.0503427	0.123367	1348	1.96608	0.172809
1351	0.0489235	0.132557	1350	1.95905	0.172191
1353	0.0482155	0.133485	1352	1.9567	0.171984
1355	0.0485392	0.127106	1354	1.96001	0.172275
1357	0.0487968	0.120704	1356	1.94887	0.171296
1359	0.0483171	0.115708	1358	1.97199	0.173328
1361	0.0471177	0.109531	1360	1.97973	0.174008
1363	0.0464401	0.102933	1362	2.00782	0.176478
1365	0.0467102	0.10029	1364	2.03512	0.178877
1367	0.0466881	0.103005	1366	2.06065	0.181121
1369	0.0517931	0.106393	1368	2.12623	0.186885
1371	0.0621197	0.108643	1370	2.15309	0.189246
1373	0.0706935	0.117552	1372	2.18806	0.192319
1375	0.0655424	0.13657	1374	2.21011	0.194258
1377	0.0531822	0.150417	1376	2.26364	0.198963
1379	0.0427551	0.139928	1378	2.32564	0.204412
1381	0.0370096	0.112193	1380	2.34679	0.206271
1383	0.0338044	0.0855628	1382	2.36853	0.208182
1385	0.0330645	0.0669235	1384	2.41264	0.212059
1387	0.0332376	0.0560881	1386	2.43403	0.213939
1389	0.0336847	0.0503023	1388	2.38432	0.209569
1391	0.0350808	0.0466804	1390	2.33542	0.205272
1393	0.0374294	0.0442865	1392	2.34365	0.205995
1395	0.0427153	0.0437423	1394	2.35372	0.20688
1397	0.0519101	0.0437083	1396	2.3751	0.20876
1399	0.0674713	0.0442354	1398	2.33481	0.205218
1401	0.09461	0.0464988	1400	2.30241	0.20237
1403	0.141612	0.0491761	1402	2.3387	0.20556
1405	0.203951	0.0538888	1404	2.30404	0.202513
1407	0.246548	0.0598971	1406	2.2673	0.199284
1409	0.251899	0.0678236	1408	2.29251	0.2015
1411	0.241613	0.0773104	1410	2.31167	0.203184
1413	0.220086	0.087514	1412	2.32673	0.204508
1415	0.179629	0.0998118	1414	2.31987	0.203905
1417	0.132278	0.112897	1416	2.33287	0.205048
1419	0.0965407	0.126181	1418	2.3374	0.205446
1421	0.0733398	0.136966	1420	2.28302	0.200666
1423	0.0631337	0.139304	1422	2.25766	0.198437
1425	0.0600375	0.137164	1424	2.22451	0.195523
1427	0.0630216	0.135748	1426	2.2019	0.193536
1429	0.0700821	0.137383	1428	2.22211	0.195313
1431	0.0776078	0.141718	1430	2.30337	0.202455
1433	0.0819052	0.151299	1432	2.3451	0.206122
1435	0.0832472	0.169135	1434	2.43674	0.214177
1437	0.0871557	0.193959	1436	2.52827	0.222222
1439	0.0927895	0.223175	1438	2.62392	0.23063
1441	0.0998321	0.241459	1440	2.71663	0.238778
1443	0.106473	0.238578	1442	2.77399	0.243819
1445	0.108657	0.214034	1444	2.83955	0.249582
1447	0.107139	0.180741	1446	2.86238	0.251589
1449	0.106732	0.153306	1448	2.91392	0.256119
1451	0.106667	0.144846	1450	2.94885	0.259189
1453	0.104881	0.139882	1452	3.03075	0.266388
1455	0.111883	0.126488	1454	3.10618	0.273018
1457	0.128002	0.110803	1456	3.14675	0.276584
1459	0.137461	0.101429	1458	3.13369	0.275436
1461	0.145352	0.11342	1460	3.1041	0.272835
1463	0.163003	0.13429	1462	3.10755	0.273138
1465	0.177024	0.199339	1464	3.12944	0.275062
1467	0.188431	0.25092	1466	3.13767	0.275785
1469	0.296086	0.292824	1468	3.07254	0.270061
1471	0.52521	0.496181	1470	2.90849	0.255642
1473	0.569555	0.817749	1472	2.703	0.23758
1475	0.379391	0.832441	1474	2.49736	0.219505
1477	0.206789	0.573747	1476	2.35066	0.206611
1479	0.117706	0.333652	1478	2.26963	0.199489
1481	0.0793206	0.202308	1480	2.2244	0.195514
1483	0.0608292	0.137806	1482	2.21872	0.195014
1485	0.0509996	0.104715	1484	2.22878	0.195899
1487	0.0448627	0.0852076	1486	2.26412	0.199005
1489	0.0394526	0.0723999	1488	2.34428	0.206051
1491	0.0357346	0.06376	1490	2.45819	0.216063
1493	0.0342813	0.057123	1492	2.5889	0.227551
1495	0.0326734	0.0517263	1494	2.69358	0.236752
1497	0.0312462	0.0480623	1496	2.83124	0.248852
1499	0.0295439	0.044306	1498	2.96207	0.260351
1501	0.0283666	0.0408861	1500	3.13732	0.275754
1503	0.0268677	0.0381167	1502	3.32331	0.292102
1505	0.0266507	0.0360433	1504	3.51836	0.309246
1507	0.0265329	0.034641	1506	3.76138	0.330606
1509	0.0251039	0.0331707	1508	3.98539	0.350296
1511	0.0240728	0.0313755	1510	4.23073	0.37186
1513	0.0237275	0.0303885	1512	4.45692	0.391741
1515	0.0238632	0.0295436	1514	4.76444	0.41877
1517	0.0236757	0.0281229	1516	5.01502	0.440795
1519	0.0234914	0.027081	1518	5.21205	0.458113
1521	0.0235434	0.0263829	1520	5.37542	0.472472
1523	0.023336	0.0257095	1522	5.49831	0.483274
1525	0.0235866	0.0252717	1524	5.6197	0.493944
1527	0.0233949	0.0240251	1526	5.84114	0.513407
1529	0.0232911	0.0236851	1528	6.07955	0.534362
1531	0.0234205	0.0234167	1530	6.25013	0.549355
1533	0.0230937	0.0231845	1532	6.42686	0.564889
1535	0.0229161	0.0227903	1534	6.62725	0.582502
1537	0.0228016	0.0226411	1536	6.85678	0.602676
1539	0.0227742	0.0227947	1538	7.01019	0.61616
1541	0.0228838	0.0222394	1540	7.17208	0.63039
1543	0.0224548	0.0220728	1542	7.20589	0.633362
1545	0.0222854	0.0214461	1544	7.22722	0.635236
1547	0.0216768	0.0210578	1546	7.15532	0.628917
1549	0.0212945	0.0207738	1548	7.01143	0.61627
1551	0.0211883	0.0206019	1550	6.75772	0.59397
1553	0.0213216	0.0204332	1552	6.4115	0.563538
1555	0.020786	0.0203365	1554	6.06129	0.532757
1557	0.0214516	0.0204276	1556	5.70383	0.501338
1559	0.0211658	0.0204991	1558	5.38041	0.472911
1561	0.0202945	0.0200828	1560	4.99947	0.439428
1563	0.0200614	0.0198489	1562	4.68994	0.412222
1565	0.0202604	0.0196674	1564	4.42801	0.389199
1567	0.0207551	0.0192828	1566	4.22039	0.370951
1569	0.0207636	0.0195547	1568	4.02836	0.354072
1571	0.0202398	0.019885	1570	3.8491	0.338316
1573	0.0200207	0.0199374	1572	3.68974	0.324309
1575	0.0204611	0.0199793	1574	3.56515	0.313358
1577	0.0208782	0.0200747	1576	3.45533	0.303706
1579	0.0206402	0.0201139	1578	3.33586	0.293206
1581	0.020483	0.0200716	1580	3.24764	0.285451
1583	0.0208527	0.0198043	1582	3.17576	0.279134
1585	0.0210842	0.0198691	1584	3.14738	0.276639
1587	0.0212639	0.0205791	1586	3.11088	0.273431
1589	0.0216074	0.0209567	1588	3.10908	0.273273
1591	0.0216805	0.0212875	1590	3.11266	0.273587
1593	0.0219832	0.0215472	1592	3.13529	0.275576
1595	0.0219688	0.0217876	1594	3.16612	0.278286
1597	0.0223637	0.0219324	1596	3.22313	0.283297
1599	0.0231856	0.0219353	1598	3.30061	0.290107
1601	0.0237853	0.0221437	1600	3.36716	0.295957
1603	0.0242459	0.0225981	1602	3.46799	0.304819
1605	0.0246135	0.0227939	1604	3.57474	0.314202
1607	0.0252722	0.0228493	1606	3.73459	0.328252
1609	0.0257623	0.0229331	1608	3.92811	0.345261
1611	0.0261764	0.0233446	1610	4.14632	0.364441
1613	0.0278379	0.0233271	1612	4.39196	0.386031
1615	0.0292537	0.023548	1614	4.67173	0.410621
1617	0.0307275	0.0235961	1616	4.99616	0.439137
1619	0.0320844	0.0237923	1618	5.33937	0.469304
1621	0.0331318	0.0242111	1620	5.71072	0.501943
1623	0.0342486	0.0249189	1622	6.11667	0.537624
1625	0.0348424	0.0254526	1624	6.58819	0.579069
1627	0.0353175	0.0263276	1626	7.04409	0.61914
1629	0.0352143	0.0274651	1628	7.5551	0.664055
1631	0.0362343	0.0289472	1630	8.0255	0.705401
1633	0.0372908	0.0301607	1632	8.50793	0.747804
1635	0.0383436	0.0311578	1634	8.95173	0.786812
1637	0.0396975	0.0322944	1636	9.38144	0.824581
1639	0.0414903	0.033895	1638	9.68431	0.851202
1641	0.0428289	0.0353687	1640	9.9532	0.874836
1643	0.0449818	0.036793	1642	10.2093	0.897342
1645	0.0471144	0.0383916	1644	10.4363	0.917301
1647	0.0489245	0.0397222	1646	10.7237	0.942559
1649	0.0504262	0.041728	1648	10.9546	0.962857
1651	0.0519269	0.0437715	1650	11.1716	0.981931
1653	0.054983	0.0456273	1652	11.3329	0.996103
1655	0.0596868	0.0492297	1654	11.3772	1
1657	0.0647125	0.0519584	1656	11.1951	0.983993
1659	0.0701881	0.055089	1658	10.9441	0.961928
1661	0.0766381	0.0583948	1660	10.5469	0.927016
1663	0.08468	0.0611202	1662	10.0945	0.887254
1665	0.0934751	0.0653124	1664	9.64779	0.847992
1667	0.103777	0.0707889	1666	9.20747	0.80929
1669	0.115651	0.0774204	1668	8.77268	0.771074
1671	0.1321	0.0853869	1670	8.32129	0.731399
1673	0.153907	0.0955405	1672	7.94759	0.698553
1675	0.185353	0.106751	1674	7.56565	0.664982
1677	0.229824	0.12023	1676	7.20972	0.633698
1679	0.282378	0.137205	1678	6.84739	0.601851
1681	0.345248	0.158155	1680	6.51708	0.572819
1683	0.407967	0.182976	1682	6.20224	0.545146
1685	0.482568	0.215845	1684	5.87691	0.51655
1687	0.550839	0.255706	1686	5.50886	0.484201
1689	0.623815	0.298744	1688	5.1705	0.454461
1691	0.711466	0.354	1690	4.83543	0.42501
1693	0.802887	0.429941	1692	4.45975	0.391989
1695	0.890655	0.520399	1694	4.12704	0.362746
1697	0.970659	0.644438	1696	3.76726	0.331123
1699	1	0.768669	1698	3.48241	0.306087
1701	0.969004	0.887596	1700	3.18388	0.279847
1703	0.895408	0.977059	1702	2.92833	0.257386
1705	0.797241	1	1704	2.72001	0.239075
1707	0.679648	0.962062	1706	2.5651	0.22546
1709	0.570426	0.864508	1708	2.46141	0.216346
1711	0.475597	0.744318	1710	2.383	0.209453
1713	0.39812	0.631753	1712	2.33631	0.20535
1715	0.329172	0.53216	1714	2.29248	0.201498
1717	0.266144	0.446543	1716	2.27595	0.200044
1719	0.201907	0.368665	1718	2.2486	0.197641
1721	0.153498	0.304399	1720	2.22554	0.195614
1723	0.118041	0.254777	1722	2.23338	0.196303
1725	0.0934958	0.213237	1724	2.23151	0.196138
1727	0.0771844	0.179851	1726	2.24112	0.196983
1729	0.0643321	0.154937	1728	2.27594	0.200043
1731	0.0551973	0.133164	1730	2.29958	0.202121
1733	0.0482035	0.116405	1732	2.34391	0.206018
1735	0.0429322	0.102393	1734	2.34758	0.20634
1737	0.0383086	0.0900706	1736	2.36695	0.208043
1739	0.0342083	0.0794438	1738	2.35725	0.20719
1741	0.0319967	0.0705633	1740	2.2913	0.201394
1743	0.029719	0.0626673	1742	2.20866	0.19413
1745	0.0291855	0.0570973	1744	2.0635	0.181371
1747	0.0279685	0.0522531	1746	1.88778	0.165927
1749	0.0254094	0.0472938	1748	1.65761	0.145695
1751	0.0232143	0.0433779	1750	1.43532	0.126158
1753	0.0225498	0.0404764	1752	1.20081	0.105545
1755	0.0228943	0.0375645	1754	1.0316	0.0906723
1757	0.0229257	0.0362426	1756	0.865454	0.0760691
1759	0.0225644	0.0354081	1758	0.713751	0.0627351
1761	0.0248433	0.0358268	1760	0.672274	0.0590895
1763	0.0249548	0.0356612	1762	0.595579	0.0523484
1765	0.0248602	0.0345257	1764	0.506759	0.0445416
1767	0.023886	0.0339932	1766	0.480926	0.042271
1769	0.0239111	0.0336593	1768	0.493542	0.0433799
1771	0.0244136	0.0335752	1770	0.508284	0.0446756
1773	0.0255711	0.0332772	1772	0.455621	0.0400468
1775	0.0243184	0.0331631	1774	0.347393	0.0305341
1777	0.0236004	0.0338021	1776	0.337091	0.0296286
1779	0.0240404	0.0330457	1778	0.339699	0.0298578
1781	0.0232174	0.0341715	1780	0.470474	0.0413523
1783	0.0227965	0.0356461	1782	0.404446	0.0355488
1785	0.0215726	0.0346646	1784	0.321368	0.0282467
1787	0.0202525	0.0356089	1786	0.167452	0.0147182
1789	0.0185292	0.038186	1788	0.223788	0.0196698
1791	0.0193051	0.0382562	1790	0.329789	0.0289868
1793	0.0195957	0.0395319	1792	0.373485	0.0328275
1795	0.0199964	0.0400365	1794	0.314193	0.027616
1797	0.0206522	0.0387595	1796	0.284844	0.0250364
1799	0.0216489	0.0379331	1798	0.329561	0.0289667
1981	0.0177405	0.0278746	1800	0.275168	0.0241859
1983	0.0117904	0.0233198	1982	0.143875	0.0126459
1985	0.00012237	0.0172201	1984	0.131005	0.0115147
1987	0.00762442	0.0178792	1986	0.126033	0.0110777
1989	0.00733918	0.0200609	1988	0.106678	0.00937642
1991	0.00543689	0.0229802	1990	0.0772476	0.00678967
1993	0.00780961	0.0221432	1992	0.0921018	0.00809528
1995	0.00891165	0.0222972	1994	0.110047	0.0096726
1997	0.00917471	0.0225453	1996	0.110864	0.0097444
1999	0.0111547	0.0220888	1998	0.11315	0.00994529
2001	0.0121404	0.0221738	2000	0.108748	0.00955838
2003	0.0130469	0.0234528	2002	0.114229	0.0100401
2005	0.0129556	0.0231328	2004	0.104466	0.00918202
2007	0.0117736	0.023098	2006	0.1139	0.0100113
2009	0.0111064	0.0240504	2008	0.125778	0.0110553
2011	0.0108253	0.0245229	2010	0.136804	0.0120244
2013	0.0113173	0.0254194	2012	0.135807	0.0119368
2015	0.0112386	0.0259433	2014	0.135599	0.0119185
2017	0.0109705	0.026812	2016	0.124916	0.0109795
2019	0.0109445	0.0276513	2018	0.113364	0.00996409
2021	0.0110255	0.0278257	2020	0.116776	0.010264
2023	0.0111102	0.0277643	2022	0.112383	0.0098779
2025	0.0116196	0.0282044	2024	0.110451	0.00970811
2027	0.0114648	0.0290918	2026	0.12357	0.0108612
2029	0.0108636	0.0300863	2028	0.123006	0.0108116
2031	0.0105008	0.0302396	2030	0.127049	0.011167
2033	0.0100792	0.0307443	2032	0.135907	0.0119456
2035	0.0102713	0.0321165	2034	0.134245	0.0117994
2037	0.0105509	0.0336534	2036	0.123395	0.0108458
2039	0.0106292	0.0355332	2038	0.123609	0.0108646
2041	0.0104012	0.0377349	2040	0.125121	0.0109975
2043	0.00968298	0.0391519	2042	0.120797	0.0106174
2045	0.00943317	0.0399418	2044	0.133241	0.0117112
2047	0.00971953	0.0403124	2046	0.145182	0.0127608
2049	0.00969687	0.041001	2048	0.14251	0.0125259
2051	0.00969122	0.042364	2050	0.145831	0.0128178
2053	0.00969731	0.0448058	2052	0.144035	0.0126599
2055	0.00981106	0.0488539	2054	0.146548	0.0128808
2057	0.00963348	0.0528658	2056	0.14497	0.0127421
2059	0.00964732	0.0559437	2058	0.146153	0.0128461
2061	0.00962274	0.0573099	2060	0.148371	0.013041
2063	0.00941216	0.0580686	2062	0.154246	0.0135574
2065	0.00939445	0.0594077	2064	0.157731	0.0138637
2067	0.00963349	0.0621664	2066	0.15481	0.013607
2069	0.00969989	0.0667242	2068	0.150102	0.0131932
2071	0.00957587	0.0726534	2070	0.149858	0.0131718
2073	0.00943473	0.0795439	2072	0.149555	0.0131452
2075	0.00940725	0.0883228	2074	0.151467	0.0133132
2077	0.00937015	0.0986725	2076	0.153334	0.0134773
2079	0.00938223	0.110749	2078	0.154731	0.0136
2081	0.00932029	0.12605	2080	0.151291	0.0132977
2083	0.00952246	0.145484	2082	0.147649	0.0129776
2085	0.00974251	0.169024	2084	0.143062	0.0125744
2087	0.00926306	0.194391	2086	0.149298	0.0131225
2089	0.00919223	0.222715	2088	0.149946	0.0131795
2091	0.0094537	0.259754	2090	0.146678	0.0128922
2093	0.0092435	0.311808	2092	0.141383	0.0124269
2095	0.00921946	0.38118	2094	0.147846	0.0129949
2097	0.00910964	0.467101	2096	0.146957	0.0129167
2099	0.00907608	0.554048	2098	0.141289	0.0124186
2101	0.00880889	0.606827	2100	0.138063	0.0121351
2103	0.00886136	0.621658	2102	0.142809	0.0125522
2105	0.008955	0.604029	2104	0.143866	0.0126451
2107	0.00898642	0.558276	2106	0.141831	0.0124662
2109	0.00898686	0.496706	2108	0.143007	0.0125696
2111	0.0089285	0.427139	2110	0.137947	0.0121248
2113	0.00898765	0.357407	2112	0.135629	0.0119211
2115	0.00928031	0.295039	2114	0.129382	0.011372
2117	0.00918778	0.246837	2116	0.133109	0.0116996
2119	0.00918257	0.214311	2118	0.1313	0.0115406
2121	0.00933401	0.192126	2120	0.133366	0.0117222
2123	0.00940132	0.176813	2122	0.132504	0.0116464
2125	0.00948394	0.166374	2124	0.132345	0.0116325
2127	0.00949419	0.158729	2126	0.129606	0.0113917
2129	0.00964454	0.151269	2128	0.125497	0.0110305
2131	0.00972982	0.143018	2130	0.127134	0.0111745
2133	0.00970602	0.134594	2132	0.132386	0.0116361
2135	0.00955999	0.127192	2134	0.130878	0.0115036
2137	0.0096633	0.121354	2136	0.129789	0.0114078
2139	0.0101155	0.118026	2138	0.12856	0.0112998
2141	0.0102055	0.117171	2140	0.135931	0.0119476
2143	0.0100115	0.119038	2142	0.140477	0.0123472
2145	0.0100412	0.120939	2144	0.137283	0.0120665
2147	0.0101583	0.121231	2146	0.135086	0.0118734
2149	0.0103676	0.119846	2148	0.13149	0.0115573
2151	0.0105094	0.116244	2150	0.127462	0.0112033
2153	0.0104722	0.111593	2152	0.130236	0.0114471
2155	0.0103188	0.107468	2154	0.132366	0.0116343
2157	0.0104497	0.10442	2156	0.132713	0.0116648
2159	0.0102631	0.102853	2158	0.135961	0.0119503
2161	0.0102232	0.102736	2160	0.136924	0.0120349
2163	0.0102775	0.103194	2162	0.135437	0.0119042
2165	0.0101304	0.102495	2164	0.134096	0.0117863
2167	0.0100776	0.100396	2166	0.132062	0.0116076
2169	0.00989031	0.0973248	2168	0.128631	0.011306
2171	0.0101146	0.0939009	2170	0.128144	0.0112632
2173	0.0104627	0.0901461	2172	0.132429	0.0116398
2175	0.0105401	0.0871581	2174	0.131399	0.0115493
2177	0.0103646	0.085306	2176	0.127671	0.0112217
2179	0.010427	0.0839752	2178	0.133479	0.0117321
2181	0.0107965	0.0815119	2180	0.129251	0.0113605
2183	0.0108123	0.0780049	2182	0.128926	0.011332
2185	0.01066	0.0739788	2184	0.122355	0.0107544
2187	0.0104503	0.0699359	2186	0.118395	0.0104063
2189	0.0102337	0.0661814	2188	0.116415	0.0102323
2191	0.0103663	0.0630207	2190	0.114984	0.0101066
