# Supplementary material for: Single-cell mapping of lipid metabolites using an infrared probe in human-derived model systems
Source: Nat Commun. 2024 Jan 8;15:350. doi: 10.1038/s41467-023-44675-0 (PMC10774263; doi:10.1038/s41467-023-44675-0)
Supplement: Supplementary file 4 — Source Data [file 41467_2023_44675_MOESM4_ESM.zip › 6. Source Data Files/Figure 1/Figure1E.xlsx]

## Sheet: Sheet1
Distance	OPTIR int.	OPTIR int.	Distance	Gauss fitting int.	Gauss fitting int.
μm	mV	mV	μm	mV	mV
	Vertical	Horizontal		Vertical	Horizontal
0	4.56895	3.70824	0	4.86764	6.27959
0.19942	4.24182	4.11785	0.0022	4.86764	6.27966
0.39885	3.65752	7.57845	0.00439	4.86764	6.27973
0.59827	3.41951	8.16365	0.00659	4.86765	6.2798
0.79769	9.10284	25.1239	0.00878	4.86765	6.27988
0.99712	25.3452	33.0945	0.01098	4.86766	6.27996
1.19654	33.0945	32.0548	0.01318	4.86766	6.28005
1.39597	20.9426	17.0468	0.01537	4.86766	6.28013
1.59539	14.6572	7.79886	0.01757	4.86767	6.28022
1.79481	8.79792	7.86659	0.01976	4.86767	6.28032
1.99424	5.82486	8.50146	0.02196	4.86768	6.28041
2.19366	5.63139	8.816	0.02415	4.86768	6.28051
			0.02635	4.86769	6.28062
			0.02855	4.86769	6.28073
			0.03074	4.8677	6.28084
			0.03294	4.8677	6.28096
			0.03513	4.86771	6.28108
			0.03733	4.86772	6.28121
			0.03953	4.86772	6.28134
			0.04172	4.86773	6.28147
			0.04392	4.86774	6.28161
			0.04611	4.86775	6.28176
			0.04831	4.86775	6.28191
			0.0505	4.86776	6.28207
			0.0527	4.86777	6.28223
			0.0549	4.86778	6.2824
			0.05709	4.86779	6.28258
			0.05929	4.8678	6.28276
			0.06148	4.86781	6.28295
			0.06368	4.86782	6.28314
			0.06588	4.86783	6.28334
			0.06807	4.86784	6.28356
			0.07027	4.86786	6.28377
			0.07246	4.86787	6.284
			0.07466	4.86788	6.28423
			0.07685	4.8679	6.28447
			0.07905	4.86791	6.28473
			0.08125	4.86793	6.28499
			0.08344	4.86794	6.28526
			0.08564	4.86796	6.28553
			0.08783	4.86797	6.28582
			0.09003	4.86799	6.28612
			0.09223	4.86801	6.28643
			0.09442	4.86803	6.28675
			0.09662	4.86805	6.28709
			0.09881	4.86807	6.28743
			0.10101	4.8681	6.28779
			0.10321	4.86812	6.28815
			0.1054	4.86814	6.28854
			0.1076	4.86817	6.28893
			0.10979	4.86819	6.28934
			0.11199	4.86822	6.28976
			0.11418	4.86825	6.2902
			0.11638	4.86828	6.29065
			0.11858	4.86831	6.29112
			0.12077	4.86834	6.2916
			0.12297	4.86838	6.2921
			0.12516	4.86841	6.29262
			0.12736	4.86845	6.29316
			0.12956	4.86848	6.29371
			0.13175	4.86852	6.29428
			0.13395	4.86857	6.29487
			0.13614	4.86861	6.29548
			0.13834	4.86865	6.29612
			0.14053	4.8687	6.29677
			0.14273	4.86875	6.29744
			0.14493	4.8688	6.29814
			0.14712	4.86885	6.29886
			0.14932	4.8689	6.2996
			0.15151	4.86896	6.30037
			0.15371	4.86902	6.30117
			0.15591	4.86908	6.30199
			0.1581	4.86914	6.30283
			0.1603	4.86921	6.30371
			0.16249	4.86928	6.30461
			0.16469	4.86935	6.30554
			0.16689	4.86942	6.3065
			0.16908	4.8695	6.3075
			0.17128	4.86958	6.30852
			0.17347	4.86966	6.30958
			0.17567	4.86975	6.31067
			0.17786	4.86984	6.3118
			0.18006	4.86993	6.31296
			0.18226	4.87003	6.31416
			0.18445	4.87013	6.3154
			0.18665	4.87023	6.31667
			0.18884	4.87034	6.31799
			0.19104	4.87046	6.31935
			0.19324	4.87057	6.32075
			0.19543	4.8707	6.32219
			0.19763	4.87082	6.32368
			0.19942	4.87093	6.32493
			0.19982	4.87095	6.32521
			0.20202	4.87109	6.32679
			0.20421	4.87123	6.32842
			0.20641	4.87138	6.3301
			0.20861	4.87153	6.33183
			0.2108	4.87169	6.33362
			0.213	4.87185	6.33546
			0.21519	4.87202	6.33735
			0.21739	4.8722	6.3393
			0.21959	4.87238	6.34131
			0.22178	4.87257	6.34338
			0.22398	4.87277	6.34552
			0.22617	4.87297	6.34771
			0.22837	4.87319	6.34997
			0.23056	4.87341	6.3523
			0.23276	4.87363	6.3547
			0.23496	4.87387	6.35716
			0.23715	4.87411	6.3597
			0.23935	4.87437	6.36232
			0.24154	4.87463	6.36501
			0.24374	4.8749	6.36778
			0.24594	4.87519	6.37062
			0.24813	4.87548	6.37356
			0.25033	4.87578	6.37657
			0.25252	4.8761	6.37967
			0.25472	4.87642	6.38286
			0.25692	4.87676	6.38614
			0.25911	4.87711	6.38952
			0.26131	4.87747	6.39299
			0.2635	4.87784	6.39656
			0.2657	4.87823	6.40022
			0.26789	4.87863	6.40399
			0.27009	4.87904	6.40787
			0.27229	4.87947	6.41185
			0.27448	4.87992	6.41595
			0.27668	4.88038	6.42016
			0.27887	4.88085	6.42448
			0.28107	4.88135	6.42892
			0.28327	4.88186	6.43349
			0.28546	4.88238	6.43818
			0.28766	4.88293	6.44299
			0.28985	4.88349	6.44794
			0.29205	4.88407	6.45302
			0.29424	4.88468	6.45823
			0.29644	4.8853	6.46359
			0.29864	4.88595	6.46909
			0.30083	4.88661	6.47473
			0.30303	4.8873	6.48053
			0.30522	4.88801	6.48648
			0.30742	4.88875	6.49258
			0.30962	4.88951	6.49884
			0.31181	4.89029	6.50527
			0.31401	4.89111	6.51187
			0.3162	4.89194	6.51863
			0.3184	4.89281	6.52558
			0.32059	4.8937	6.53269
			0.32279	4.89463	6.54
			0.32499	4.89558	6.54749
			0.32718	4.89657	6.55517
			0.32938	4.89759	6.56304
			0.33157	4.89864	6.57111
			0.33377	4.89972	6.57939
			0.33597	4.90084	6.58787
			0.33816	4.902	6.59657
			0.34036	4.90319	6.60548
			0.34255	4.90442	6.61462
			0.34475	4.90569	6.62397
			0.34695	4.907	6.63356
			0.34914	4.90835	6.64339
			0.35134	4.90974	6.65345
			0.35353	4.91118	6.66376
			0.35573	4.91267	6.67432
			0.35792	4.91419	6.68513
			0.36012	4.91577	6.6962
			0.36232	4.9174	6.70754
			0.36451	4.91907	6.71914
			0.36671	4.9208	6.73102
			0.3689	4.92258	6.74319
			0.3711	4.92442	6.75564
			0.3733	4.92631	6.76838
			0.37549	4.92826	6.78141
			0.37769	4.93027	6.79475
			0.37988	4.93234	6.8084
			0.38208	4.93448	6.82237
			0.38427	4.93667	6.83665
			0.38647	4.93894	6.85126
			0.38867	4.94127	6.86621
			0.39086	4.94367	6.88149
			0.39306	4.94614	6.89712
			0.39525	4.94869	6.9131
			0.39745	4.95131	6.92943
			0.39885	4.95302	6.94004
			0.39965	4.954	6.94613
			0.40184	4.95678	6.9632
			0.40404	4.95964	6.98065
			0.40623	4.96258	6.99848
			0.40843	4.9656	7.0167
			0.41063	4.96872	7.03531
			0.41282	4.97192	7.05433
			0.41502	4.97522	7.07376
			0.41721	4.97861	7.09361
			0.41941	4.98209	7.11389
			0.4216	4.98568	7.13459
			0.4238	4.98937	7.15573
			0.426	4.99316	7.17732
			0.42819	4.99706	7.19937
			0.43039	5.00107	7.22187
			0.43258	5.00519	7.24484
			0.43478	5.00942	7.26829
			0.43698	5.01377	7.29222
			0.43917	5.01825	7.31664
			0.44137	5.02284	7.34156
			0.44356	5.02757	7.36698
			0.44576	5.03242	7.39292
			0.44795	5.0374	7.41938
			0.45015	5.04252	7.44637
			0.45235	5.04778	7.4739
			0.45454	5.05318	7.50197
			0.45674	5.05873	7.5306
			0.45893	5.06442	7.55978
			0.46113	5.07027	7.58954
			0.46333	5.07627	7.61987
			0.46552	5.08243	7.65079
			0.46772	5.08876	7.68231
			0.46991	5.09525	7.71442
			0.47211	5.10191	7.74715
			0.4743	5.10874	7.7805
			0.4765	5.11575	7.81447
			0.4787	5.12294	7.84908
			0.48089	5.13032	7.88433
			0.48309	5.13789	7.92024
			0.48528	5.14565	7.9568
			0.48748	5.15361	7.99404
			0.48968	5.16177	8.03195
			0.49187	5.17014	8.07055
			0.49407	5.17872	8.10984
			0.49626	5.18752	8.14984
			0.49846	5.19653	8.19055
			0.50066	5.20577	8.23198
			0.50285	5.21524	8.27414
			0.50505	5.22494	8.31704
			0.50724	5.23488	8.36069
			0.50944	5.24507	8.40509
			0.51163	5.2555	8.45025
			0.51383	5.26619	8.49618
			0.51603	5.27713	8.5429
			0.51822	5.28835	8.5904
			0.52042	5.29982	8.6387
			0.52261	5.31158	8.68781
			0.52481	5.32361	8.73773
			0.52701	5.33593	8.78847
			0.5292	5.34854	8.84004
			0.5314	5.36145	8.89245
			0.53359	5.37466	8.94571
			0.53579	5.38817	8.99983
			0.53798	5.402	9.05481
			0.54018	5.41615	9.11066
			0.54238	5.43063	9.16739
			0.54457	5.44544	9.225
			0.54677	5.46058	9.28352
			0.54896	5.47607	9.34293
			0.55116	5.49191	9.40326
			0.55336	5.50811	9.46451
			0.55555	5.52467	9.52668
			0.55775	5.54159	9.58978
			0.55994	5.5589	9.65383
			0.56214	5.57659	9.71883
			0.56433	5.59466	9.78478
			0.56653	5.61313	9.85169
			0.56873	5.63201	9.91958
			0.57092	5.65129	9.98844
			0.57312	5.67099	10.0583
			0.57531	5.69112	10.1291
			0.57751	5.71167	10.2009
			0.57971	5.73266	10.2738
			0.5819	5.7541	10.3476
			0.5841	5.77599	10.4225
			0.58629	5.79834	10.4984
			0.58849	5.82115	10.5753
			0.59069	5.84444	10.6532
			0.59288	5.86822	10.7322
			0.59508	5.89248	10.8122
			0.59727	5.91723	10.8933
			0.59827	5.92864	10.9304
			0.59947	5.9425	10.9754
			0.60166	5.96827	11.0586
			0.60386	5.99457	11.1428
			0.60606	6.02139	11.2281
			0.60825	6.04874	11.3145
			0.61045	6.07665	11.4019
			0.61264	6.1051	11.4905
			0.61484	6.13411	11.5801
			0.61704	6.16369	11.6708
			0.61923	6.19384	11.7626
			0.62143	6.22458	11.8555
			0.62362	6.25591	11.9495
			0.62582	6.28784	12.0445
			0.62801	6.32037	12.1407
			0.63021	6.35352	12.238
			0.63241	6.3873	12.3364
			0.6346	6.42171	12.4358
			0.6368	6.45676	12.5364
			0.63899	6.49246	12.6381
			0.64119	6.52881	12.7409
			0.64339	6.56583	12.8448
			0.64558	6.60353	12.9499
			0.64778	6.6419	13.056
			0.64997	6.68097	13.1632
			0.65217	6.72074	13.2716
			0.65437	6.76121	13.381
			0.65656	6.8024	13.4916
			0.65876	6.84432	13.6032
			0.66095	6.88696	13.716
			0.66315	6.93035	13.8299
			0.66534	6.97448	13.9448
			0.66754	7.01937	14.0609
			0.66974	7.06503	14.178
			0.67193	7.11146	14.2962
			0.67413	7.15867	14.4155
			0.67632	7.20667	14.5359
			0.67852	7.25547	14.6574
			0.68072	7.30507	14.7799
			0.68291	7.35549	14.9035
			0.68511	7.40673	15.0282
			0.6873	7.4588	15.1539
			0.6895	7.51171	15.2806
			0.69169	7.56546	15.4084
			0.69389	7.62007	15.5373
			0.69609	7.67553	15.6671
			0.69828	7.73187	15.798
			0.70048	7.78908	15.9299
			0.70267	7.84717	16.0628
			0.70487	7.90616	16.1966
			0.70707	7.96604	16.3315
			0.70926	8.02683	16.4673
			0.71146	8.08853	16.6041
			0.71365	8.15115	16.7419
			0.71585	8.21469	16.8806
			0.71804	8.27917	17.0202
			0.72024	8.34458	17.1608
			0.72244	8.41095	17.3023
			0.72463	8.47826	17.4446
			0.72683	8.54654	17.5879
			0.72902	8.61577	17.732
			0.73122	8.68598	17.877
			0.73342	8.75717	18.0228
			0.73561	8.82933	18.1694
			0.73781	8.90249	18.3169
			0.74	8.97664	18.4652
			0.7422	9.05178	18.6142
			0.7444	9.12793	18.7641
			0.74659	9.20509	18.9146
			0.74879	9.28326	19.066
			0.75098	9.36245	19.218
			0.75318	9.44266	19.3707
			0.75537	9.52389	19.5242
			0.75757	9.60616	19.6783
			0.75977	9.68946	19.833
			0.76196	9.77379	19.9884
			0.76416	9.85917	20.1444
			0.76635	9.94559	20.301
			0.76855	10.033	20.4581
			0.77075	10.1216	20.6158
			0.77294	10.2111	20.774
			0.77514	10.3018	20.9328
			0.77733	10.3934	21.092
			0.77953	10.4862	21.2517
			0.78172	10.58	21.4119
			0.78392	10.6748	21.5725
			0.78612	10.7707	21.7334
			0.78831	10.8677	21.8948
			0.79051	10.9657	22.0565
			0.7927	11.0648	22.2185
			0.7949	11.165	22.3809
			0.7971	11.2662	22.5435
			0.79769	11.2938	22.5876
			0.79929	11.3685	22.7064
			0.80149	11.4719	22.8695
			0.80368	11.5763	23.0328
			0.80588	11.6817	23.1963
			0.80807	11.7882	23.36
			0.81027	11.8958	23.5238
			0.81247	12.0044	23.6877
			0.81466	12.1141	24.6716
			0.81686	12.2248	24.8355
			0.81905	12.3366	24.9992
			0.82125	12.4494	25.1628
			0.82345	12.5632	25.3262
			0.82564	12.678	25.4894
			0.82784	12.7939	25.6523
			0.83003	12.9108	25.815
			0.83223	13.0287	25.9774
			0.83443	13.1476	26.1395
			0.83662	13.2675	26.3012
			0.83882	13.3885	26.4626
			0.84101	13.5104	26.6235
			0.84321	13.6332	26.784
			0.8454	13.7571	26.9439
			0.8476	13.8819	27.1034
			0.8498	14.0077	27.2624
			0.85199	14.1344	27.4208
			0.85419	14.2621	27.5785
			0.85638	14.3907	27.7357
			0.85858	14.5202	27.8922
			0.86078	14.6506	28.048
			0.86297	14.7819	28.203
			0.86517	14.9141	28.3573
			0.86736	15.0472	28.5109
			0.86956	15.1812	28.6636
			0.87175	15.316	28.8154
			0.87395	15.4516	28.9664
			0.87615	15.5881	29.1164
			0.87834	15.7254	29.2655
			0.88054	15.8635	29.4136
			0.88273	16.0023	29.5607
			0.88493	16.142	29.7068
			0.88713	16.2824	29.8518
			0.88932	16.4235	29.9957
			0.89152	16.5654	30.1385
			0.89371	16.708	30.2801
			0.89591	16.8513	30.4205
			0.89811	16.9952	30.5597
			0.9003	17.1398	30.6976
			0.9025	17.2851	30.8343
			0.90469	17.431	30.9696
			0.90689	17.5775	31.1036
			0.90908	17.7246	31.2362
			0.91128	17.8722	31.3674
			0.91348	18.0204	31.4971
			0.91567	18.1691	31.6254
			0.91787	18.3184	31.7522
			0.92006	18.4681	31.8775
			0.92226	18.6183	32.0012
			0.92446	18.769	32.1233
			0.92665	18.92	32.2439
			0.92885	19.0715	32.3628
			0.93104	19.2234	32.48
			0.93324	19.3756	32.5955
			0.93543	19.5282	32.7093
			0.93763	19.681	32.8214
			0.93983	19.8342	32.9317
			0.94202	19.9877	33.0402
			0.94422	20.1413	33.1469
			0.94641	20.2952	33.2517
			0.94861	20.4493	33.3546
			0.95081	20.6036	33.4557
			0.953	20.758	33.5548
			0.9552	20.9125	33.652
			0.96837	21.8407	33.7472
			0.97057	21.9953	33.8404
			0.97276	22.1498	33.9316
			0.97496	22.3042	34.0208
			0.97716	22.4584	34.1079
			0.97935	22.6125	34.1929
			0.98155	22.7663	34.2759
			0.98374	22.9199	34.3567
			0.98594	23.0733	34.4353
			0.98814	23.2263	34.5118
			0.99033	23.379	34.5862
			0.99253	23.5314	34.6583
			0.99472	23.6834	34.7282
			0.99692	23.835	34.7959
			0.99712	23.8488	34.802
			0.99911	23.9861	34.8613
			1.00131	24.1367	34.9245
			1.00351	24.2869	34.9854
			1.0057	24.4365	35.044
			1.0079	24.5855	35.1003
			1.01009	24.734	35.1542
			1.01229	24.8818	35.2058
			1.01449	25.029	35.2551
			1.01668	25.1755	35.302
			1.01888	25.3213	35.3465
			1.02107	25.4663	35.3887
			1.02327	25.6105	35.4284
			1.02546	25.754	35.4657
			1.02766	25.8966	35.5007
			1.02986	26.0383	35.5332
			1.03205	26.1791	35.5632
			1.03425	26.319	35.5909
			1.03644	26.458	35.616
			1.03864	26.5959	35.6388
			1.04084	26.7328	35.659
			1.04303	26.8687	35.6768
			1.04523	27.0035	35.6921
			1.04742	27.1372	35.705
			1.04962	27.2697	35.7154
			1.05181	27.4011	35.7233
			1.05401	27.5312	35.7287
			1.05621	27.6601	35.7316
			1.0584	27.7878	35.7321
			1.0606	27.9141	35.73
			1.06279	28.0392	35.7255
			1.06499	28.1629	35.7186
			1.06719	28.2852	35.7091
			1.06938	28.4061	35.6971
			1.07158	28.5256	35.6827
			1.07377	28.6436	35.6658
			1.07597	28.7601	35.6464
			1.07817	28.8751	35.6246
			1.08036	28.9886	35.6003
			1.08256	29.1005	35.5736
			1.08475	29.2107	35.5444
			1.08695	29.3194	35.5128
			1.08914	29.4264	35.4788
			1.09134	29.5317	35.4423
			1.09354	29.6353	35.4034
			1.09573	29.7372	35.3622
			1.09793	29.8373	35.3185
			1.10012	29.9357	35.2725
			1.10232	30.0322	35.2241
			1.10452	30.127	35.1733
			1.10671	30.2198	35.1202
			1.10891	30.3108	35.0648
			1.1111	30.3999	35.007
			1.1133	30.4871	34.947
			1.11549	30.5723	34.8847
			1.11769	30.6556	34.82
			1.11989	30.7369	34.7532
			1.12208	30.8162	34.6841
			1.12428	30.8935	34.6128
			1.12647	30.9687	34.5392
			1.12867	31.0419	34.4635
			1.13087	31.1129	34.3856
			1.13306	31.1819	34.3056
			1.13526	31.2488	34.2235
			1.13745	31.3135	34.1392
			1.13965	31.3761	34.0528
			1.14185	31.4365	33.9644
			1.14404	31.4948	33.874
			1.14624	31.5508	33.7815
			1.14843	31.6047	33.687
			1.15063	31.6563	33.5905
			1.15282	31.7056	33.4921
			1.15502	31.7528	33.3918
			1.15722	31.7976	33.2895
			1.15941	31.8402	33.1853
			1.16161	31.8805	33.0793
			1.1638	31.9185	32.9715
			1.166	31.9542	32.8619
			1.1682	31.9876	32.7505
			1.17039	32.0187	32.6373
			1.17259	32.0474	32.5224
			1.17478	32.0739	32.4057
			1.17698	32.0979	32.2875
			1.17917	32.1196	32.1675
			1.18137	32.139	32.046
			1.18357	32.1559	31.9228
			1.18576	32.1705	31.7981
			1.18796	32.1828	31.6719
			1.19015	32.1927	31.5441
			1.19235	32.2002	31.4149
			1.19455	32.2053	31.2843
			1.19654	32.2079	31.1643
			1.19674	32.208	31.1522
			1.19894	32.2084	31.0187
			1.20113	32.2064	30.8838
			1.20333	32.2019	30.7477
			1.20552	32.1952	30.6102
			1.20772	32.186	30.4715
			1.20992	32.1745	30.3315
			1.21211	32.1606	30.1903
			1.21431	32.1443	30.048
			1.2165	32.1257	29.9045
			1.2187	32.1047	29.7599
			1.2209	32.0813	29.6142
			1.22309	32.0556	29.4675
			1.22529	32.0276	29.3197
			1.22748	31.9972	29.171
			1.22968	31.9645	29.0212
			1.23188	31.9295	28.8706
			1.23407	31.8922	28.7191
			1.23627	31.8526	28.5667
			1.23846	31.8107	28.4135
			1.24066	31.7665	28.2595
			1.24285	31.7201	28.1046
			1.24505	31.6714	27.9491
			1.24725	31.6204	27.7929
			1.24944	31.5673	27.636
			1.25164	31.5119	27.4784
			1.25383	31.4543	27.3203
			1.25603	31.3945	27.1615
			1.25823	31.3326	27.0022
			1.26042	31.2685	26.8424
			1.26262	31.2022	26.6821
			1.26481	31.1339	26.5214
			1.26701	31.0634	26.3602
			1.2692	30.9909	26.1986
			1.2714	30.9163	26.0366
			1.2736	30.8396	25.8744
			1.27579	30.761	25.7118
			1.27799	30.6803	25.5489
			1.28018	30.5976	25.3858
			1.28238	30.5129	25.2225
			1.28458	30.4263	25.0589
			1.28677	30.3378	24.8953
			1.28897	30.2474	24.7315
			1.29116	30.1551	24.5676
			1.29336	30.0609	23.5836
			1.29555	29.9649	23.4198
			1.29775	29.8671	23.2561
			1.29995	29.7675	23.0925
			1.30214	29.6661	22.9291
			1.30434	29.563	22.7659
			1.30653	29.4582	22.6029
			1.30873	29.3517	22.4402
			1.31093	29.2436	22.2778
			1.31312	29.1338	22.1156
			1.31532	29.0224	21.9538
			1.31751	28.9094	21.7923
			1.31971	28.7949	21.6312
			1.32191	28.6788	21.4705
			1.3241	28.5612	21.3102
			1.3263	28.4422	21.1503
			1.32849	28.3217	20.9909
			1.33069	28.1998	20.8319
			1.33288	28.0765	20.6735
			1.33508	27.9519	20.5156
			1.33728	27.8259	20.3583
			1.33947	27.6986	20.2015
			1.34167	27.5701	20.0453
			1.34386	27.4403	19.8897
			1.34606	27.3093	19.7347
			1.34826	27.1771	19.5803
			1.35045	27.0438	19.4267
			1.35265	26.9093	19.2737
			1.35484	26.7738	19.1214
			1.35704	26.6372	18.9698
			1.35923	26.4995	18.8189
			1.36143	26.3609	18.6688
			1.36363	26.2213	18.5195
			1.36582	26.0807	18.3709
			1.36802	25.9393	18.2232
			1.37021	25.7969	18.0762
			1.37241	25.6537	17.9301
			1.37461	25.5097	17.7848
			1.3768	25.365	17.6404
			1.379	25.2194	17.4968
			1.38119	25.0731	17.3541
			1.38339	24.9261	17.2123
			1.38559	24.7785	17.1095
			1.38778	24.6303	17.0714
			1.38998	24.4814	16.9315
			1.39217	24.3319	16.7924
			1.39437	24.1819	16.6543
			1.39597	24.0722	16.5172
			1.39656	24.0314	16.381
			1.39876	23.8804	16.2458
			1.40096	23.729	16.1115
			1.40315	23.5771	15.9783
			1.40535	23.4249	15.846
			1.40754	23.2723	15.7148
			1.40974	23.1193	15.5846
			1.41194	22.9661	15.4553
			1.41413	22.8125	15.3272
			1.41633	22.6588	15.2
			1.41852	22.5048	15.0739
			1.42072	22.3506	14.9489
			1.42291	22.1962	14.8249
			1.42511	22.0418	14.702
			1.42731	21.8872	14.5801
			1.44048	20.959	14.4594
			1.44268	20.8044	14.3397
			1.44487	20.65	14.221
			1.44707	20.4957	14.1035
			1.44926	20.3416	13.9871
			1.45146	20.1876	13.8717
			1.45366	20.0338	13.7575
			1.45585	19.8803	13.6443
			1.45805	19.7271	13.5322
			1.46024	19.5741	13.4213
			1.46244	19.4215	13.3114
			1.46464	19.2691	13.2027
			1.46683	19.1171	13.095
			1.46903	18.9655	12.9885
			1.47122	18.8143	12.8831
			1.47342	18.6636	12.7788
			1.47562	18.5132	12.6755
			1.47781	18.3634	12.5734
			1.48001	18.214	12.4724
			1.4822	18.0651	12.3726
			1.4844	17.9167	12.2738
			1.48659	17.7689	12.1761
			1.48879	17.6216	12.0795
			1.49099	17.475	11.984
			1.49318	17.3289	11.8896
			1.49538	17.1834	11.7964
			1.49757	17.0386	11.7042
			1.49977	16.8945	11.6131
			1.50197	16.751	11.5231
			1.50416	16.6082	11.4341
			1.50636	16.4661	11.3463
			1.50855	16.3247	11.2595
			1.51075	16.1841	11.1738
			1.51294	16.0442	11.0892
			1.51514	15.9051	11.0056
			1.51734	15.7668	10.9231
			1.51953	15.6293	10.8417
			1.52173	15.4926	10.7613
			1.52392	15.3567	10.6819
			1.52612	15.2216	10.6036
			1.52832	15.0874	10.5263
			1.53051	14.9541	10.4501
			1.53271	14.8216	10.3748
			1.5349	14.69	10.3006
			1.5371	14.5593	10.2274
			1.53929	14.4295	10.1552
			1.54149	14.3006	10.084
			1.54369	14.1727	10.0138
			1.54588	14.0457	9.9446
			1.54808	13.9196	9.87636
			1.55027	13.7945	9.8091
			1.55247	13.6704	9.74279
			1.55467	13.5472	9.67745
			1.55686	13.425	9.61306
			1.55906	13.3038	9.54961
			1.56125	13.1836	9.4871
			1.56345	13.0644	9.42551
			1.56565	12.9461	9.36485
			1.56784	12.829	9.3051
			1.57004	12.7128	9.24626
			1.57223	12.5976	9.18832
			1.57443	12.4835	9.13127
			1.57662	12.3704	9.07509
			1.57882	12.2583	9.0198
			1.58102	12.1473	8.96537
			1.58321	12.0373	8.9118
			1.58541	11.9284	8.85908
			1.5876	11.8205	8.8072
			1.5898	11.7136	8.75616
			1.592	11.6079	8.70594
			1.59419	11.5031	8.65653
			1.59539	11.4464	8.62991
			1.59639	11.3995	8.60794
			1.59858	11.2969	8.56015
			1.60078	11.1953	8.51315
			1.60297	11.0948	8.46693
			1.60517	10.9954	8.42148
			1.60737	10.8971	8.37681
			1.60956	10.7998	8.33289
			1.61176	10.7035	8.28972
			1.61395	10.6084	8.24729
			1.61615	10.5143	8.2056
			1.61835	10.4212	8.16462
			1.62054	10.3292	8.12437
			1.62274	10.2383	8.08481
			1.62493	10.1484	8.04596
			1.62713	10.0596	8.0078
			1.62933	9.97178	7.97032
			1.63152	9.88504	7.93351
			1.63372	9.79935	7.89736
			1.63591	9.7147	7.86187
			1.63811	9.63109	7.82703
			1.6403	9.54852	7.79283
			1.6425	9.46697	7.75925
			1.6447	9.38646	7.7263
			1.64689	9.30696	7.69396
			1.64909	9.22849	7.66223
			1.65128	9.15102	7.63109
			1.65348	9.07457	7.60055
			1.65568	8.99913	7.57058
			1.65787	8.92468	7.54119
			1.66007	8.85123	7.51236
			1.66226	8.77876	7.48408
			1.66446	8.70728	7.45636
			1.66665	8.63678	7.42917
			1.66885	8.56725	7.40252
			1.67105	8.49869	7.37639
			1.67324	8.43109	7.35078
			1.67544	8.36444	7.32568
			1.67763	8.29874	7.30108
			1.67983	8.23398	7.27697
			1.68203	8.17015	7.25335
			1.68422	8.10726	7.2302
			1.68642	8.04528	7.20753
			1.68861	7.98422	7.18532
			1.69081	7.92407	7.16356
			1.693	7.86481	7.14226
			1.6952	7.80645	7.12139
			1.6974	7.74898	7.10097
			1.69959	7.69238	7.08096
			1.70179	7.63665	7.06138
			1.70398	7.58179	7.04221
			1.70618	7.52778	7.02345
			1.70838	7.47462	7.00508
			1.71057	7.4223	6.98711
			1.71277	7.37081	6.96953
			1.71496	7.32015	6.95232
			1.71716	7.2703	6.93549
			1.71936	7.22126	6.91902
			1.72155	7.17302	6.90291
			1.72375	7.12557	6.88716
			1.72594	7.07891	6.87175
			1.72814	7.03302	6.85668
			1.73033	6.9879	6.84195
			1.73253	6.94354	6.82755
			1.73473	6.89993	6.81347
			1.73692	6.85706	6.7997
			1.73912	6.81493	6.78625
			1.74131	6.77352	6.7731
			1.74351	6.73283	6.76025
			1.74571	6.69286	6.7477
			1.7479	6.65358	6.73543
			1.7501	6.61499	6.72345
			1.75229	6.5771	6.71174
			1.75449	6.53987	6.70031
			1.75668	6.50332	6.68914
			1.75888	6.46742	6.67823
			1.76108	6.43218	6.66758
			1.76327	6.39758	6.65718
			1.76547	6.36361	6.64703
			1.76766	6.33027	6.63712
			1.76986	6.29755	6.62745
			1.77206	6.26544	6.61801
			1.77425	6.23394	6.60879
			1.77645	6.20302	6.5998
			1.77864	6.17269	6.59102
			1.78084	6.14294	6.58246
			1.78303	6.11376	6.57411
			1.78523	6.08514	6.56596
			1.78743	6.05708	6.55802
			1.78962	6.02956	6.55027
			1.79182	6.00257	6.54271
			1.79401	5.97612	6.53534
			1.79481	5.96667	6.53271
			1.79621	5.95019	6.52815
			1.79841	5.92478	6.52115
			1.8006	5.89987	6.51432
			1.8028	5.87546	6.50766
			1.80499	5.85154	6.50117
			1.80719	5.82811	6.49485
			1.80939	5.80515	6.48869
			1.81158	5.78266	6.48268
			1.81378	5.76063	6.47683
			1.81597	5.73906	6.47113
			1.81817	5.71794	6.46558
			1.82036	5.69725	6.46017
			1.82256	5.677	6.45491
			1.82476	5.65717	6.44978
			1.82695	5.63776	6.44478
			1.82915	5.61877	6.43992
			1.83134	5.60017	6.43518
			1.83354	5.58198	6.43058
			1.83574	5.56418	6.42609
			1.83793	5.54676	6.42172
			1.84013	5.52972	6.41747
			1.84232	5.51305	6.41334
			1.84452	5.49674	6.40931
			1.84671	5.4808	6.4054
			1.84891	5.4652	6.40159
			1.85111	5.44996	6.39788
			1.8533	5.43505	6.39428
			1.8555	5.42047	6.39077
			1.85769	5.40622	6.38736
			1.85989	5.3923	6.38405
			1.86209	5.37869	6.38083
			1.86428	5.36539	6.37769
			1.86648	5.35239	6.37465
			1.86867	5.33969	6.37168
			1.87087	5.32729	6.36881
			1.87307	5.31517	6.36601
			1.87526	5.30333	6.36329
			1.87746	5.29177	6.36065
			1.87965	5.28048	6.35808
			1.88185	5.26945	6.35559
			1.88404	5.25869	6.35317
			1.88624	5.24818	6.35081
			1.88844	5.23792	6.34853
			1.89063	5.2279	6.34631
			1.89283	5.21813	6.34415
			1.89502	5.20859	6.34206
			1.89722	5.19928	6.34003
			1.89942	5.1902	6.33806
			1.90161	5.18134	6.33614
			1.90381	5.1727	6.33428
			1.906	5.16427	6.33248
			1.9082	5.15604	6.33073
			1.91039	5.14802	6.32903
			1.91259	5.1402	6.32738
			1.91479	5.13258	6.32578
			1.91698	5.12514	6.32423
			1.91918	5.11789	6.32273
			1.92137	5.11083	6.32127
			1.92357	5.10394	6.31985
			1.92577	5.09723	6.31848
			1.92796	5.09069	6.31715
			1.93016	5.08432	6.31586
			1.93235	5.07811	6.31461
			1.93455	5.07206	6.31339
			1.93674	5.06617	6.31222
			1.93894	5.06043	6.31108
			1.94114	5.05484	6.30997
			1.94333	5.04939	6.3089
			1.94553	5.04409	6.30787
			1.94772	5.03893	6.30686
			1.94992	5.0339	6.30589
			1.95212	5.02901	6.30495
			1.95431	5.02425	6.30403
			1.95651	5.01962	6.30315
			1.9587	5.01511	6.30229
			1.9609	5.01072	6.30146
			1.9631	5.00645	6.30066
			1.96529	5.00229	6.29988
			1.96749	4.99825	6.29913
			1.96968	4.99432	6.2984
			1.97188	4.9905	6.29769
			1.97407	4.98678	6.29701
			1.97627	4.98316	6.29635
			1.97847	4.97964	6.29571
			1.98066	4.97623	6.29509
			1.98286	4.9729	6.29449
			1.98505	4.96967	6.29392
			1.98725	4.96653	6.29336
			1.98945	4.96348	6.29281
			1.99164	4.96051	6.29229
			1.99384	4.95763	6.29178
			1.99424	4.95711	6.29169
			1.99603	4.95483	6.29129
			1.99823	4.95211	6.29082
			2.00042	4.94947	6.29036
			2.00262	4.9469	6.28992
			2.00482	4.9444	6.28949
			2.00701	4.94198	6.28908
			2.00921	4.93963	6.28868
			2.0114	4.93735	6.28829
			2.0136	4.93513	6.28792
			2.0158	4.93298	6.28756
			2.01799	4.93089	6.28721
			2.02019	4.92886	6.28687
			2.02238	4.92689	6.28655
			2.02458	4.92498	6.28623
			2.02677	4.92313	6.28593
			2.02897	4.92133	6.28564
			2.03117	4.91959	6.28536
			2.03336	4.9179	6.28508
			2.03556	4.91626	6.28482
			2.03775	4.91466	6.28457
			2.03995	4.91312	6.28432
			2.04215	4.91162	6.28408
			2.04434	4.91017	6.28385
			2.04654	4.90876	6.28363
			2.04873	4.9074	6.28342
			2.05093	4.90608	6.28322
			2.05313	4.9048	6.28302
			2.05532	4.90355	6.28283
			2.05752	4.90235	6.28264
			2.05971	4.90118	6.28246
			2.06191	4.90005	6.28229
			2.0641	4.89896	6.28213
			2.0663	4.8979	6.28197
			2.0685	4.89687	6.28181
			2.07069	4.89588	6.28167
			2.07289	4.89491	6.28152
			2.07508	4.89398	6.28139
			2.07728	4.89308	6.28125
			2.07948	4.8922	6.28112
			2.08167	4.89135	6.281
			2.08387	4.89053	6.28088
			2.08606	4.88974	6.28077
			2.08826	4.88897	6.28066
			2.09045	4.88823	6.28055
			2.09265	4.88751	6.28045
			2.09485	4.88682	6.28035
			2.09704	4.88614	6.28026
			2.09924	4.88549	6.28017
			2.10143	4.88486	6.28008
			2.10363	4.88425	6.27999
			2.10583	4.88366	6.27991
			2.10802	4.8831	6.27983
			2.11022	4.88254	6.27976
			2.11241	4.88201	6.27968
			2.11461	4.8815	6.27961
			2.11681	4.881	6.27955
			2.119	4.88052	6.27948
			2.1212	4.88006	6.27942
			2.12339	4.87961	6.27936
			2.12559	4.87917	6.2793
			2.12778	4.87875	6.27925
			2.12998	4.87835	6.27919
			2.13218	4.87796	6.27914
			2.13437	4.87758	6.27909
			2.13657	4.87721	6.27905
			2.13876	4.87686	6.279
			2.14096	4.87652	6.27896
			2.14316	4.87619	6.27891
			2.14535	4.87587	6.27887
			2.14755	4.87557	6.27884
			2.14974	4.87527	6.2788
			2.15194	4.87499	6.27876
			2.15413	4.87471	6.27873
			2.15633	4.87445	6.27869
			2.15853	4.87419	6.27866
			2.16072	4.87394	6.27863
			2.16292	4.8737	6.2786
			2.16511	4.87347	6.27857
			2.16731	4.87325	6.27855
			2.16951	4.87304	6.27852
			2.1717	4.87283	6.2785
			2.1739	4.87263	6.27847
			2.17609	4.87244	6.27845
			2.17829	4.87225	6.27843
			2.18048	4.87208	6.27841
			2.18268	4.8719	6.27839
			2.18488	4.87174	6.27837
			2.18707	4.87158	6.27835
			2.18927	4.87142	6.27833
			2.19146	4.87127	6.27831
			2.19366	4.87113	6.2783
