# Supplementary material for: Single-cell mapping of lipid metabolites using an infrared probe in human-derived model systems
Source: Nat Commun. 2024 Jan 8;15:350. doi: 10.1038/s41467-023-44675-0 (PMC10774263; doi:10.1038/s41467-023-44675-0)
Supplement: Supplementary file 4 — Source Data [file 41467_2023_44675_MOESM4_ESM.zip › 6. Source Data Files/Figure 1/Figure1G.xlsx]

## Sheet: Sheet1
Wavenumber	Mean	Std	Mean	Std
cm⁻¹	Azide-PA incubated		PA incubated
982	0.16611	0.0644	0.06667	0.08334
984	0.16144	0.06086	0.07518	0.06614
986	0.15951	0.05911	0.07354	0.06095
988	0.15621	0.05597	0.07788	0.05857
990	0.16379	0.0554	0.08265	0.05663
992	0.16767	0.05702	0.08468	0.05852
994	0.17244	0.05762	0.08668	0.05752
996	0.1813	0.05971	0.08701	0.06707
998	0.18019	0.06025	0.08923	0.05507
1000	0.18406	0.06199	0.08808	0.05609
1002	0.18402	0.06407	0.09425	0.05094
1004	0.18672	0.06666	0.09469	0.05207
1006	0.1953	0.06897	0.1019	0.05316
1008	0.19844	0.07141	0.10614	0.05254
1010	0.19703	0.07171	0.10718	0.04819
1012	0.20223	0.07277	0.1141	0.04273
1014	0.20384	0.07195	0.11457	0.04445
1016	0.20844	0.07164	0.11876	0.04755
1018	0.22082	0.07591	0.12818	0.04719
1020	0.23273	0.08154	0.1334	0.05161
1022	0.23982	0.08431	0.13517	0.05088
1024	0.24122	0.08442	0.13557	0.05523
1026	0.25048	0.08756	0.14553	0.05354
1028	0.26212	0.09017	0.15412	0.05337
1030	0.27687	0.09645	0.16683	0.05118
1032	0.29494	0.10337	0.17723	0.05092
1034	0.30374	0.10808	0.18563	0.05094
1036	0.31047	0.11118	0.19351	0.05176
1038	0.32059	0.11452	0.19845	0.05169
1040	0.33506	0.12142	0.2074	0.05231
1042	0.35813	0.12954	0.22077	0.05295
1044	0.3718	0.13473	0.23097	0.05515
1046	0.38479	0.13957	0.23776	0.05752
1048	0.40285	0.14656	0.24926	0.05965
1050	0.4108	0.14703	0.25599	0.06476
1052	0.41982	0.14965	0.26301	0.06718
1054	0.43461	0.15348	0.27603	0.06895
1056	0.45056	0.15939	0.2869	0.06903
1058	0.46687	0.16463	0.29499	0.07134
1060	0.46349	0.16363	0.29705	0.07431
1062	0.46183	0.16322	0.30224	0.07554
1064	0.46686	0.16428	0.30948	0.07501
1066	0.47267	0.16497	0.31494	0.07513
1068	0.47714	0.16435	0.31877	0.07566
1070	0.4738	0.1615	0.31624	0.07565
1072	0.47006	0.15772	0.31568	0.07548
1074	0.46746	0.15584	0.31588	0.0763
1076	0.47036	0.15415	0.31737	0.07523
1078	0.4705	0.15191	0.31592	0.07409
1080	0.47065	0.14931	0.31721	0.07414
1082	0.47594	0.15029	0.32163	0.07401
1084	0.48046	0.15145	0.32525	0.07257
1086	0.47648	0.14981	0.32538	0.07201
1088	0.46867	0.14734	0.32394	0.07189
1090	0.45699	0.14378	0.32191	0.07279
1092	0.44601	0.14138	0.31683	0.07366
1094	0.43506	0.13763	0.31096	0.07184
1096	0.42765	0.13547	0.30549	0.0701
1098	0.41672	0.1307	0.29834	0.07018
1100	0.40692	0.12736	0.29183	0.06886
1102	0.39586	0.12288	0.28563	0.06717
1104	0.38433	0.11832	0.27881	0.06671
1106	0.37482	0.11425	0.27437	0.06703
1108	0.36506	0.10988	0.27038	0.06695
1110	0.35557	0.10504	0.26745	0.06625
1112	0.34733	0.1006	0.26617	0.06607
1114	0.33789	0.09529	0.26224	0.06606
1116	0.32888	0.08938	0.25798	0.06601
1118	0.32043	0.0845	0.25355	0.06323
1120	0.31057	0.07905	0.24855	0.06042
1122	0.29985	0.07458	0.24229	0.05746
1124	0.29166	0.0702	0.2354	0.05517
1126	0.28477	0.0669	0.22979	0.05255
1128	0.27705	0.06417	0.22438	0.05143
1130	0.2686	0.06215	0.21958	0.05106
1132	0.26419	0.06162	0.21566	0.05014
1134	0.25832	0.06132	0.2132	0.04917
1136	0.25485	0.06221	0.21264	0.04941
1138	0.25373	0.06331	0.21257	0.05004
1140	0.25388	0.06468	0.21296	0.05075
1142	0.25468	0.06606	0.21568	0.05179
1144	0.25442	0.06757	0.21684	0.05377
1146	0.25171	0.06747	0.21743	0.05598
1148	0.25161	0.06821	0.21921	0.05653
1150	0.25719	0.07072	0.22496	0.05539
1152	0.26097	0.07212	0.22911	0.05645
1154	0.26339	0.07324	0.23302	0.05892
1156	0.26736	0.07501	0.23726	0.06052
1158	0.27041	0.07617	0.24103	0.06118
1160	0.27287	0.07753	0.24438	0.06252
1162	0.27659	0.07936	0.24847	0.06185
1164	0.27772	0.07952	0.25075	0.06079
1166	0.27832	0.08057	0.25263	0.06147
1168	0.28642	0.08314	0.25732	0.06092
1170	0.29393	0.08605	0.26093	0.06127
1172	0.29882	0.08729	0.2657	0.06041
1174	0.30068	0.08807	0.26855	0.05802
1176	0.29828	0.08812	0.26564	0.05758
1178	0.29527	0.08743	0.26195	0.05712
1180	0.29414	0.08768	0.26077	0.05729
1182	0.29216	0.08825	0.25991	0.05805
1184	0.28811	0.0876	0.25649	0.05719
1186	0.28662	0.08768	0.2557	0.05589
1188	0.28865	0.08851	0.25741	0.05527
1190	0.29299	0.08934	0.26224	0.05464
1192	0.29387	0.0896	0.26512	0.0539
1194	0.29352	0.08924	0.26652	0.05541
1196	0.29527	0.08994	0.27097	0.05757
1198	0.30253	0.09088	0.27396	0.05866
1200	0.30598	0.09069	0.27518	0.05917
1202	0.31242	0.09306	0.27665	0.06216
1204	0.31482	0.09326	0.28641	0.06167
1206	0.32079	0.09498	0.29687	0.06431
1208	0.31653	0.10212	0.28501	0.07611
1210	0.31196	0.11059	0.27324	0.0915
1212	0.30707	0.12043	0.2621	0.11081
1214	0.31389	0.12182	0.27118	0.11039
1216	0.33685	0.13157	0.28278	0.11186
1218	0.34423	0.13396	0.28689	0.11083
1220	0.35312	0.13515	0.29189	0.1114
1222	0.3647	0.13829	0.30254	0.11251
1224	0.37069	0.14279	0.30632	0.11057
1226	0.37579	0.14484	0.30834	0.11368
1228	0.38109	0.14563	0.3102	0.1174
1230	0.37806	0.14537	0.31357	0.11373
1232	0.38495	0.14431	0.31752	0.11399
1234	0.39791	0.14955	0.32347	0.1173
1236	0.3931	0.14559	0.32419	0.1167
1238	0.38214	0.13992	0.32244	0.11267
1240	0.37578	0.13654	0.32233	0.11362
1242	0.36709	0.13269	0.31803	0.10716
1244	0.371	0.13242	0.31789	0.10461
1246	0.37164	0.13268	0.3172	0.10234
1248	0.36595	0.12925	0.31481	0.10234
1250	0.35335	0.12216	0.3057	0.09839
1252	0.34798	0.11966	0.30078	0.09333
1254	0.33958	0.11481	0.29123	0.08703
1256	0.33125	0.11132	0.2812	0.08327
1258	0.31826	0.1045	0.27152	0.08161
1260	0.30938	0.1009	0.26603	0.08005
1262	0.29843	0.09547	0.25972	0.07836
1264	0.28981	0.09167	0.25376	0.07572
1266	0.28143	0.0881	0.25022	0.07408
1268	0.2751	0.08523	0.24476	0.07241
1270	0.26695	0.08204	0.23823	0.07063
1272	0.26327	0.07981	0.23305	0.0697
1274	0.26155	0.07887	0.22848	0.06897
1276	0.25773	0.07655	0.22565	0.06795
1278	0.25783	0.07703	0.22398	0.0671
1280	0.25661	0.07522	0.22295	0.06579
1282	0.25703	0.07486	0.22063	0.06354
1284	0.25585	0.0736	0.2177	0.06047
1286	0.25593	0.07291	0.21483	0.05807
1288	0.2579	0.07245	0.21434	0.05667
1290	0.26008	0.07187	0.21303	0.0555
1292	0.25879	0.07095	0.21078	0.05423
1294	0.25773	0.06988	0.20914	0.0537
1296	0.25814	0.0699	0.20865	0.05433
1298	0.25791	0.06887	0.20663	0.05353
1300	0.2564	0.06835	0.20452	0.0521
1302	0.25312	0.06596	0.20216	0.05108
1304	0.25195	0.06515	0.20119	0.04975
1306	0.25179	0.06421	0.20126	0.04873
1308	0.24947	0.06345	0.19956	0.0477
1310	0.24552	0.06188	0.19611	0.04666
1312	0.24387	0.06097	0.19372	0.04548
1314	0.24138	0.05988	0.19043	0.04443
1316	0.23849	0.05831	0.18774	0.04351
1318	0.23561	0.05714	0.18573	0.04233
1320	0.23145	0.05511	0.18297	0.04212
1322	0.22756	0.05411	0.1806	0.04103
1324	0.22339	0.0523	0.17866	0.03998
1326	0.21888	0.05128	0.17693	0.0395
1328	0.21618	0.05006	0.17622	0.03908
1330	0.21382	0.04928	0.17557	0.039
1332	0.21148	0.04837	0.17453	0.03863
1334	0.21163	0.04881	0.17552	0.03828
1336	0.21279	0.04912	0.17677	0.0384
1338	0.21258	0.0491	0.17656	0.03849
1340	0.21167	0.04957	0.17559	0.03814
1342	0.21037	0.04977	0.17458	0.03778
1344	0.21143	0.05106	0.17397	0.03757
1346	0.21076	0.05109	0.17335	0.03769
1348	0.20985	0.05172	0.17174	0.03788
1350	0.20929	0.05131	0.17107	0.03822
1352	0.20921	0.05087	0.17105	0.03807
1354	0.20775	0.0498	0.17114	0.03851
1356	0.20621	0.04928	0.17146	0.03851
1358	0.20621	0.04897	0.1732	0.03898
1360	0.20712	0.04872	0.17453	0.03954
1362	0.21143	0.04964	0.17784	0.03996
1364	0.21566	0.05038	0.18218	0.04074
1366	0.22061	0.05217	0.18711	0.04201
1368	0.22414	0.05242	0.19066	0.04265
1370	0.2271	0.05363	0.1935	0.04316
1372	0.23141	0.05448	0.19634	0.04329
1374	0.23536	0.05574	0.19951	0.04409
1376	0.2396	0.05657	0.20462	0.04455
1378	0.2439	0.05645	0.20878	0.04448
1380	0.2457	0.05502	0.21166	0.04481
1382	0.2482	0.05348	0.21453	0.0454
1384	0.25086	0.05186	0.21635	0.04611
1386	0.25036	0.04973	0.21648	0.04634
1388	0.24978	0.04822	0.2156	0.04642
1390	0.24816	0.04579	0.21364	0.04636
1392	0.24917	0.04554	0.21262	0.04706
1394	0.24812	0.04453	0.20937	0.04737
1396	0.2467	0.04447	0.20866	0.04783
1398	0.24528	0.04452	0.20819	0.04796
1400	0.24298	0.04442	0.20655	0.04641
1402	0.24146	0.04349	0.2059	0.04557
1404	0.23859	0.04305	0.20449	0.04584
1406	0.23379	0.04252	0.20055	0.04591
1408	0.24343	0.0453	0.20065	0.04572
1410	0.25076	0.04772	0.20118	0.04548
1412	0.25652	0.04978	0.20213	0.04546
1414	0.25703	0.05116	0.20175	0.04297
1416	0.25564	0.05131	0.20166	0.04144
1418	0.25406	0.05196	0.20038	0.04095
1420	0.2483	0.05065	0.19569	0.04034
1422	0.24305	0.04967	0.19195	0.03949
1424	0.23983	0.0486	0.18922	0.03873
1426	0.23781	0.04878	0.18794	0.03799
1428	0.23863	0.04946	0.18768	0.03775
1430	0.24335	0.0511	0.19126	0.03758
1432	0.24956	0.05366	0.19635	0.03823
1434	0.25807	0.05583	0.20381	0.03915
1436	0.26836	0.05857	0.21167	0.04042
1438	0.27703	0.06004	0.21843	0.04144
1440	0.28428	0.06185	0.22408	0.0425
1442	0.28982	0.06255	0.22965	0.04307
1444	0.29587	0.06443	0.2351	0.04365
1446	0.29965	0.06503	0.23866	0.04425
1448	0.30499	0.06745	0.24249	0.04452
1450	0.3116	0.07005	0.24714	0.04471
1452	0.32089	0.07413	0.25406	0.0453
1454	0.33074	0.07927	0.26073	0.04578
1456	0.33607	0.08279	0.26414	0.04603
1458	0.33541	0.08518	0.2634	0.04575
1460	0.33315	0.08674	0.26316	0.04613
1462	0.33411	0.09112	0.26505	0.0472
1464	0.34032	0.09756	0.27104	0.04944
1466	0.34698	0.10625	0.2791	0.05427
1468	0.34202	0.10418	0.27951	0.05867
1470	0.32092	0.0911	0.26661	0.06032
1472	0.29284	0.07414	0.24536	0.05441
1474	0.26312	0.06091	0.22231	0.04505
1476	0.24305	0.0533	0.20702	0.03962
1478	0.23008	0.04881	0.19812	0.03914
1480	0.22211	0.04615	0.19284	0.0399
1482	0.21832	0.04394	0.19187	0.04129
1484	0.21838	0.04299	0.19415	0.04299
1486	0.22103	0.04158	0.1978	0.04509
1488	0.22594	0.04147	0.20328	0.04749
1490	0.23403	0.04136	0.21126	0.0497
1492	0.244	0.04159	0.22192	0.05249
1494	0.25305	0.04078	0.23153	0.05532
1496	0.26276	0.03998	0.24218	0.05845
1498	0.27186	0.03946	0.25246	0.06183
1500	0.2824	0.03943	0.26365	0.06511
1502	0.29556	0.04038	0.27591	0.06791
1504	0.31106	0.04173	0.28948	0.07043
1506	0.33018	0.04411	0.30561	0.07305
1508	0.34975	0.04574	0.32444	0.07641
1510	0.37083	0.04881	0.3434	0.08025
1512	0.39113	0.05034	0.36264	0.08408
1514	0.41469	0.05328	0.38302	0.08725
1516	0.43685	0.05575	0.40108	0.08948
1518	0.45366	0.05714	0.41572	0.09157
1520	0.46709	0.05864	0.42684	0.0925
1522	0.47617	0.05902	0.43554	0.09407
1524	0.4881	0.05989	0.44665	0.09603
1526	0.50586	0.061	0.46261	0.09711
1528	0.5253	0.06272	0.47848	0.09814
1530	0.54148	0.06292	0.4925	0.09846
1532	0.55795	0.0653	0.50434	0.09832
1534	0.57689	0.0668	0.51791	0.09806
1536	0.5951	0.06971	0.5296	0.09787
1538	0.61253	0.07139	0.53927	0.09743
1540	0.62526	0.07204	0.54696	0.09802
1542	0.63261	0.07182	0.55033	0.09726
1544	0.6358	0.07055	0.54987	0.09621
1546	0.63193	0.06918	0.54329	0.09489
1548	0.61999	0.06602	0.53107	0.09307
1550	0.5996	0.06333	0.51303	0.09058
1552	0.57121	0.05907	0.48981	0.08759
1554	0.54014	0.05619	0.46435	0.08403
1556	0.50915	0.05214	0.43955	0.08098
1558	0.47947	0.04976	0.41545	0.07796
1560	0.4459	0.04622	0.39058	0.07351
1562	0.41632	0.04324	0.36807	0.06913
1564	0.39332	0.04085	0.35005	0.0662
1566	0.37246	0.03868	0.33414	0.06415
1568	0.35618	0.03721	0.32095	0.06234
1570	0.33927	0.03538	0.30758	0.05989
1572	0.32548	0.03418	0.29587	0.05782
1574	0.31363	0.03267	0.28632	0.05658
1576	0.30223	0.03217	0.27783	0.0555
1578	0.2904	0.03081	0.26927	0.05408
1580	0.28186	0.03014	0.26259	0.0531
1582	0.27535	0.02925	0.25816	0.05254
1584	0.27016	0.02873	0.25495	0.05209
1586	0.26672	0.02838	0.25306	0.05182
1588	0.26557	0.0283	0.25303	0.05216
1590	0.26538	0.02831	0.25416	0.05264
1592	0.2663	0.02818	0.25675	0.0535
1594	0.26867	0.02848	0.26004	0.05427
1596	0.27232	0.02851	0.26413	0.05507
1598	0.27824	0.02944	0.26971	0.05587
1600	0.28347	0.02974	0.27586	0.05689
1602	0.2911	0.03094	0.28287	0.05783
1604	0.30047	0.03139	0.29193	0.05912
1606	0.31249	0.03254	0.30338	0.06091
1608	0.32732	0.03373	0.31819	0.06297
1610	0.34431	0.03522	0.33547	0.06579
1612	0.36357	0.03711	0.35412	0.0688
1614	0.38493	0.03872	0.37489	0.07206
1616	0.41018	0.04117	0.39859	0.07568
1618	0.43563	0.04238	0.42498	0.07958
1620	0.46388	0.0441	0.45404	0.08393
1622	0.49531	0.04574	0.48631	0.08852
1624	0.53081	0.048	0.52217	0.09237
1626	0.56873	0.04835	0.55977	0.09495
1628	0.61142	0.04949	0.59974	0.09646
1630	0.65589	0.05178	0.64169	0.09551
1632	0.69725	0.05354	0.68305	0.09409
1634	0.73782	0.0533	0.72222	0.09174
1636	0.77532	0.05198	0.76133	0.08608
1638	0.80543	0.04985	0.79548	0.0759
1640	0.83348	0.04779	0.82976	0.0632
1642	0.86127	0.04458	0.86403	0.04784
1644	0.88637	0.03901	0.89301	0.03594
1646	0.91438	0.0326	0.91984	0.02944
1648	0.9418	0.02435	0.94904	0.01894
1650	0.9684	0.01459	0.97265	0.00969
1652	0.99248	0.0071	0.99144	0.00595
1654	1	0	1	0
1656	0.99526	0.00732	0.99629	0.01023
1658	0.9763	0.01172	0.98127	0.02079
1660	0.94636	0.01515	0.95618	0.03129
1662	0.90787	0.0174	0.9252	0.04116
1664	0.86771	0.01851	0.89186	0.05119
1666	0.82782	0.01967	0.85921	0.06073
1668	0.78849	0.01953	0.82452	0.06848
1670	0.74871	0.02001	0.79022	0.07619
1672	0.71199	0.01951	0.75678	0.08298
1674	0.68009	0.01946	0.72565	0.08685
1676	0.64496	0.0196	0.693	0.09097
1678	0.61428	0.01973	0.66315	0.09439
1680	0.58465	0.02029	0.63477	0.09648
1682	0.55815	0.02089	0.60722	0.09685
1684	0.52869	0.02235	0.578	0.09624
1686	0.49575	0.02306	0.5463	0.09729
1688	0.4654	0.02411	0.51686	0.09707
1690	0.43606	0.02545	0.48677	0.09538
1692	0.40564	0.02715	0.45543	0.09301
1694	0.37934	0.02957	0.42354	0.08873
1696	0.35109	0.03182	0.38971	0.08432
1698	0.32772	0.0346	0.35977	0.07938
1700	0.30593	0.03743	0.33028	0.07412
1702	0.28642	0.04019	0.30383	0.06904
1704	0.27322	0.04305	0.28264	0.06347
1706	0.26426	0.04669	0.26624	0.0577
1708	0.25808	0.05047	0.25323	0.05245
1710	0.25449	0.0542	0.24278	0.04767
1712	0.25273	0.05885	0.23484	0.04309
1714	0.25177	0.06325	0.22933	0.03879
1716	0.2527	0.06899	0.22584	0.03481
1718	0.25375	0.07492	0.22411	0.03187
1720	0.25429	0.08136	0.22333	0.0301
1722	0.25695	0.08831	0.22422	0.0294
1724	0.26275	0.09692	0.22752	0.03091
1726	0.26994	0.10571	0.23243	0.03529
1728	0.27671	0.11362	0.23833	0.04131
1730	0.28222	0.12124	0.24354	0.047
1732	0.28902	0.12845	0.25068	0.05277
1734	0.29532	0.13561	0.25842	0.06352
1736	0.2986	0.13884	0.26685	0.07551
1738	0.29926	0.141	0.27201	0.0885
1740	0.29399	0.13902	0.27327	0.10043
1742	0.28218	0.13394	0.27108	0.11351
1744	0.26319	0.1235	0.26297	0.12237
1746	0.24014	0.11111	0.24856	0.12673
1748	0.21254	0.09564	0.22602	0.12377
1750	0.18339	0.07942	0.19774	0.11291
1752	0.15374	0.06382	0.1672	0.09697
1754	0.12714	0.05012	0.13932	0.07758
1756	0.1054	0.03907	0.11504	0.05865
1758	0.08733	0.03041	0.09344	0.0437
1760	0.07359	0.02406	0.07705	0.03215
1762	0.06331	0.01921	0.06508	0.0255
1764	0.05628	0.01593	0.05626	0.02232
1766	0.05181	0.014	0.05127	0.01891
1768	0.04633	0.01271	0.04622	0.01878
1770	0.04198	0.0115	0.04307	0.01848
1772	0.04004	0.00985	0.03834	0.01959
1774	0.03787	0.00901	0.03398	0.01993
1776	0.03638	0.00944	0.03123	0.01963
1778	0.03547	0.00952	0.02895	0.02093
1780	0.03305	0.0081	0.02921	0.01772
1782	0.03087	0.00819	0.0306	0.01168
1784	0.02886	0.00798	0.02904	0.01294
1786	0.02615	0.01003	0.02584	0.0141
1788	0.02205	0.00931	0.02277	0.01582
1790	0.02124	0.00945	0.02417	0.0139
1792	0.02081	0.01205	0.02181	0.01302
1794	0.02009	0.01163	0.01601	0.0236
1796	0.01924	0.01308	0.01576	0.03021
1798	0.01802	0.01651	0.01838	0.01626
1800	0.01718	0.0201	0.00802	0.03141
1972	0.01213	0.01282	0.00514	0.02143
1974	0.00903	0.00976	0.00344	0.01995
1976	0.00693	0.00906	0.00231	0.02141
1978	0.01224	0.00783	0.00226	0.01867
1980	0.01442	0.00738	0.00656	0.01175
1982	0.01501	0.00646	0.00762	0.00944
1984	0.01508	0.00637	0.00841	0.00873
1986	0.0154	0.00652	0.00946	0.00799
1988	0.01551	0.00596	0.01059	0.00682
1990	0.01628	0.00595	0.01206	0.00482
1992	0.01646	0.00598	0.01195	0.00481
1994	0.01686	0.00613	0.01169	0.00508
1996	0.01694	0.00627	0.01203	0.00522
1998	0.01674	0.00621	0.01217	0.00536
2000	0.01664	0.00611	0.01239	0.00534
2002	0.01655	0.00631	0.01259	0.00505
2004	0.01673	0.00636	0.01274	0.00559
2006	0.01701	0.0063	0.01257	0.00522
2008	0.0172	0.00622	0.01275	0.00496
2010	0.01745	0.00614	0.01287	0.0048
2012	0.01747	0.0062	0.01306	0.00483
2014	0.01766	0.00638	0.01266	0.00493
2016	0.01784	0.00638	0.01262	0.00528
2018	0.01802	0.00641	0.01278	0.00524
2020	0.01833	0.0065	0.01297	0.00517
2022	0.0184	0.00666	0.01267	0.00561
2024	0.01861	0.00684	0.01263	0.00558
2026	0.01897	0.00688	0.0126	0.0058
2028	0.01948	0.00694	0.01255	0.00607
2030	0.01959	0.00711	0.0128	0.0059
2032	0.01973	0.00729	0.01307	0.00548
2034	0.01991	0.00753	0.01302	0.00549
2036	0.02023	0.00766	0.01276	0.00559
2038	0.02071	0.0079	0.01292	0.005
2040	0.02116	0.00816	0.01284	0.00496
2042	0.02161	0.00848	0.01272	0.00532
2044	0.02202	0.00875	0.01275	0.00565
2046	0.02253	0.0091	0.013	0.00499
2048	0.02326	0.00965	0.01309	0.0047
2050	0.02406	0.01022	0.01298	0.00471
2052	0.02485	0.01076	0.01294	0.00464
2054	0.02576	0.01134	0.01287	0.0046
2056	0.02674	0.01209	0.01266	0.00483
2058	0.02788	0.0128	0.01285	0.0046
2060	0.02917	0.01362	0.01271	0.00472
2062	0.03078	0.01471	0.01276	0.00471
2064	0.03261	0.01601	0.01278	0.00457
2066	0.03485	0.01762	0.01293	0.00415
2068	0.03756	0.01964	0.01298	0.00405
2070	0.04078	0.02199	0.01286	0.00405
2072	0.04479	0.02463	0.01277	0.00396
2074	0.0496	0.02809	0.01303	0.00377
2076	0.0555	0.03212	0.01302	0.00376
2078	0.06251	0.03702	0.01297	0.00377
2080	0.0709	0.04267	0.01277	0.00386
2082	0.08072	0.04933	0.01274	0.00387
2084	0.09123	0.05616	0.0127	0.00387
2086	0.10164	0.06286	0.01297	0.00372
2088	0.11128	0.0686	0.01298	0.00367
2090	0.1203	0.07389	0.01294	0.0037
2092	0.12768	0.07801	0.01292	0.0037
2094	0.13237	0.07994	0.01287	0.00367
2096	0.13256	0.07937	0.01286	0.00369
2098	0.12837	0.07622	0.01282	0.00366
2100	0.12095	0.07176	0.01286	0.00366
2102	0.11195	0.06616	0.0128	0.00371
2104	0.10306	0.06086	0.0127	0.0037
2106	0.09459	0.05581	0.01268	0.00362
2108	0.08678	0.05108	0.01263	0.00364
2110	0.07995	0.04677	0.01258	0.00371
2112	0.07379	0.04295	0.01259	0.00371
2114	0.0683	0.03959	0.01238	0.00373
2116	0.06341	0.0365	0.01221	0.00377
2118	0.05908	0.03368	0.01225	0.0038
2120	0.05528	0.03118	0.01224	0.00381
2122	0.05198	0.02921	0.01216	0.0039
2124	0.04918	0.02741	0.01205	0.00397
2126	0.04673	0.0258	0.01206	0.00384
2128	0.04449	0.02423	0.0119	0.0039
2130	0.04243	0.02291	0.01191	0.00393
2132	0.04076	0.02178	0.01199	0.00389
2134	0.03922	0.02077	0.01183	0.00402
2136	0.0378	0.0198	0.01202	0.0039
2138	0.03652	0.01892	0.01197	0.00389
2140	0.03525	0.0181	0.01197	0.00401
2142	0.03412	0.01739	0.01203	0.00402
2144	0.03304	0.01675	0.01192	0.00398
2146	0.03201	0.01603	0.01184	0.00397
2148	0.03117	0.01539	0.01197	0.0039
2150	0.03031	0.01474	0.01195	0.0039
2152	0.02948	0.01421	0.01179	0.00389
2154	0.02865	0.01365	0.01169	0.00384
2156	0.02787	0.01319	0.01153	0.00391
2158	0.02711	0.0127	0.01153	0.004
2160	0.02656	0.01225	0.01146	0.0042
2162	0.02602	0.01186	0.01146	0.00421
2164	0.02546	0.01143	0.0116	0.00392
2166	0.02495	0.01112	0.01148	0.00411
2168	0.02443	0.01078	0.01138	0.00419
2170	0.02393	0.01045	0.01141	0.00407
2172	0.02356	0.01021	0.01146	0.00395
2174	0.02319	0.01001	0.01145	0.00396
2176	0.02286	0.0097	0.01133	0.00402
2178	0.02254	0.00946	0.01137	0.00402
2180	0.0222	0.00924	0.01153	0.00385
2182	0.02196	0.00902	0.01149	0.00383
2184	0.02163	0.00879	0.01134	0.00391
2186	0.02123	0.00853	0.01135	0.00385
2188	0.02085	0.00839	0.01137	0.00378
2190	0.02058	0.00826	0.01125	0.00384
2192	0.02027	0.00808	0.01131	0.00383
2194	0.01996	0.00781	0.01131	0.00381
2196	0.01966	0.0076	0.0112	0.00388
2198	0.01935	0.00743	0.01111	0.00395
2200	0.01901	0.0073	0.0111	0.00397
2202	0.0188	0.00713	0.01088	0.00409
2204	0.01866	0.00696	0.01086	0.00407
2206	0.01843	0.00685	0.01087	0.00408
2208	0.01819	0.00672	0.01094	0.00408
2210	0.01797	0.00658	0.01092	0.00411
2212	0.01778	0.00642	0.01091	0.00416
2214	0.01766	0.00632	0.01095	0.00413
2216	0.01749	0.00619	0.01084	0.00412
2218	0.01731	0.00614	0.01074	0.00422
2220	0.01708	0.00603	0.0108	0.00422
2222	0.0169	0.00593	0.01057	0.00426
2224	0.01681	0.00589	0.01052	0.00434
2226	0.01667	0.00581	0.01064	0.0043
2228	0.01657	0.00574	0.01077	0.00429
2230	0.01645	0.00563	0.01067	0.00435
2232	0.01626	0.00555	0.01047	0.00463
2234	0.01621	0.00563	0.01046	0.00473
2236	0.01611	0.00559	0.01039	0.0048
2238	0.01606	0.00543	0.01038	0.00473
2240	0.01599	0.00543	0.01037	0.00481
2242	0.01601	0.0054	0.01022	0.005
2244	0.01603	0.00536	0.01012	0.00509
2246	0.01591	0.00536	0.01013	0.00508
2248	0.01591	0.00541	0.01049	0.00472
2250	0.01591	0.00535	0.01031	0.00498
2252	0.01585	0.00527	0.01001	0.00522
2254	0.01582	0.00519	0.0099	0.00524
2256	0.01575	0.00529	0.01005	0.00518
2258	0.01583	0.00536	0.00992	0.00569
2260	0.01578	0.00529	0.00973	0.00602
2262	0.01576	0.00522	0.0099	0.00589
2264	0.0157	0.00512	0.0102	0.00553
2266	0.01569	0.00521	0.01026	0.00564
2268	0.01569	0.00526	0.00977	0.00626
2270	0.01561	0.00518	0.00959	0.00605
2272	0.01542	0.00507	0.00966	0.00604
2274	0.01529	0.00506	0.00958	0.0065
2276	0.01538	0.00506	0.00968	0.00614
2278	0.01528	0.00513	0.00978	0.0058
2280	0.01511	0.00528	0.0097	0.00611
2282	0.0152	0.00543	0.00972	0.0059
2284	0.01507	0.00539	0.00968	0.00608
2286	0.01508	0.0054	0.00854	0.00704
2288	0.01481	0.0056	0.0082	0.00699
2290	0.01466	0.00531	0.00832	0.0068
2292	0.01433	0.00529	0.00794	0.00738
2294	0.01436	0.00552	0.00791	0.00768
2296	0.01458	0.0055	0.00691	0.00833
2298	0.014	0.00549	0.00655	0.00815
2300	0.01406	0.00524	0.00673	0.00801
2302	0.01353	0.00559	0.00616	0.00918
2304	0.01248	0.00543	0.00683	0.00845
2306	0.01259	0.006	0.00711	0.00884
2308	0.01257	0.00624	0.0064	0.01021
2310	0.01226	0.00653	0.00338	0.01026
2312	0.01209	0.00738	0.00305	0.01025
2314	0.01101	0.00694	0.00517	0.01053
2316	0.01098	0.00827	0.00478	0.012
2318	0.01025	0.00875	0.00465	0.01065
2320	0.00852	0.01046	0.00139	0.01641
