# Supplementary material for: Single-cell mapping of lipid metabolites using an infrared probe in human-derived model systems
Source: Nat Commun. 2024 Jan 8;15:350. doi: 10.1038/s41467-023-44675-0 (PMC10774263; doi:10.1038/s41467-023-44675-0)
Supplement: Supplementary file 4 — Source Data [file 41467_2023_44675_MOESM4_ESM.zip › 6. Source Data Files/Figure 1/Figure1I.xlsx]

## Sheet: Sheet1
PA incubated	Azide-PA incubated
2096/1740	2096/1740
0	0.28136
0	0.35808
0	0.39227
0	0.33406
0	0.55924
0	0.53997
0	0.38955
0	0.2789
0	0.32574
0	0.28653
0	0.35899
0	0.30736
0	0.29995
0	0.37066
	0.41588
	0.35544
	0.33133
	0.22185
	0.57008
	0.26669
	0.3502
	0.29063
