# Supplementary material for: Single-cell mapping of lipid metabolites using an infrared probe in human-derived model systems
Source: Nat Commun. 2024 Jan 8;15:350. doi: 10.1038/s41467-023-44675-0 (PMC10774263; doi:10.1038/s41467-023-44675-0)
Supplement: Supplementary file 4 — Source Data [file 41467_2023_44675_MOESM4_ESM.zip › 6. Source Data Files/Figure 2/Figure2B.xlsx]

## Sheet: Sheet1
Wavenumber	Mean	Std	Mean	Std	Mean	Std	Mean	Std	Mean	Std	Mean	Std
cm⁻¹	0h		1h		6.5h		11h		16h		24h
980	0.1063	0.05755	0.14721	0.03691	0.12587	0.0791	0.15031	0.0849	0.14022	0.04759	0.17026	0.06873
982	0.09438	0.04981	0.1436	0.03358	0.14839	0.09644	0.1451	0.07964	0.13777	0.06038	0.16611	0.0644
984	0.07778	0.06281	0.13552	0.03791	0.15114	0.07948	0.14507	0.07497	0.14611	0.03848	0.16144	0.06086
986	0.08117	0.06047	0.13605	0.03849	0.13827	0.0847	0.14338	0.08223	0.15038	0.02673	0.15951	0.05911
988	0.08644	0.04388	0.13616	0.03522	0.13031	0.08756	0.14936	0.07829	0.14358	0.02622	0.15621	0.05597
990	0.08774	0.04578	0.14584	0.03675	0.1446	0.09818	0.16296	0.07511	0.15246	0.03264	0.16379	0.0554
992	0.09757	0.0388	0.14958	0.03547	0.137	0.09768	0.16721	0.07462	0.16216	0.0381	0.16767	0.05702
994	0.08936	0.046	0.15479	0.03667	0.1304	0.10211	0.16378	0.07849	0.165	0.04123	0.17244	0.05762
996	0.10645	0.04077	0.162	0.03865	0.14268	0.10543	0.16779	0.07938	0.17299	0.04216	0.1813	0.05971
998	0.11392	0.0617	0.16147	0.03828	0.16663	0.08395	0.17319	0.07835	0.18006	0.03603	0.18019	0.06025
1000	0.12944	0.05454	0.1669	0.03665	0.18233	0.08357	0.18077	0.08299	0.17718	0.03008	0.18406	0.06199
1002	0.12176	0.05523	0.17184	0.0354	0.1712	0.09885	0.18592	0.08319	0.17794	0.03846	0.18402	0.06407
1004	0.12244	0.03603	0.17734	0.03579	0.18199	0.09285	0.19405	0.08549	0.1819	0.03484	0.18672	0.06666
1006	0.12869	0.04388	0.1872	0.03484	0.18662	0.09712	0.20437	0.08874	0.19403	0.03462	0.1953	0.06897
1008	0.14188	0.04415	0.19117	0.03257	0.18955	0.0968	0.20366	0.09589	0.19798	0.03627	0.19844	0.07141
1010	0.14173	0.03641	0.18792	0.0322	0.18089	0.09694	0.20564	0.09637	0.19878	0.03989	0.19703	0.07171
1012	0.1519	0.03749	0.19485	0.03091	0.19276	0.09598	0.21308	0.09941	0.20271	0.04367	0.20223	0.07277
1014	0.14659	0.04386	0.20012	0.03252	0.19983	0.1	0.21715	0.09538	0.20045	0.0418	0.20384	0.07195
1016	0.16039	0.02944	0.20471	0.03378	0.20329	0.0937	0.2279	0.09705	0.20634	0.03744	0.20844	0.07164
1018	0.1795	0.0315	0.21696	0.03673	0.21048	0.1023	0.23868	0.10747	0.21644	0.0413	0.22082	0.07591
1020	0.18874	0.03183	0.23265	0.03866	0.22896	0.11204	0.25912	0.1117	0.22993	0.04371	0.23273	0.08154
1022	0.19109	0.05704	0.24033	0.03981	0.25126	0.10335	0.27027	0.1095	0.23856	0.04936	0.23982	0.08431
1024	0.19715	0.04862	0.24349	0.04039	0.25811	0.09355	0.27468	0.10954	0.23958	0.04665	0.24122	0.08442
1026	0.20899	0.04532	0.25344	0.04209	0.27197	0.08616	0.28881	0.11405	0.25114	0.04281	0.25048	0.08756
1028	0.23437	0.04517	0.26562	0.04297	0.29414	0.08061	0.30651	0.11507	0.26563	0.04286	0.26212	0.09017
1030	0.23903	0.04439	0.28165	0.04446	0.31944	0.08589	0.32632	0.11929	0.28449	0.04481	0.27687	0.09645
1032	0.24406	0.03967	0.29895	0.04841	0.33525	0.09032	0.35141	0.13042	0.30684	0.0493	0.29494	0.10337
1034	0.248	0.03219	0.30615	0.04895	0.34886	0.08738	0.36401	0.13696	0.31318	0.05034	0.30374	0.10808
1036	0.2575	0.03269	0.31544	0.04956	0.36068	0.08499	0.37309	0.1412	0.32313	0.04771	0.31047	0.11118
1038	0.26754	0.0412	0.32775	0.05047	0.37159	0.07817	0.3904	0.14685	0.33547	0.04984	0.32059	0.11452
1040	0.2802	0.0431	0.34267	0.05335	0.38821	0.08121	0.4136	0.14828	0.35078	0.05663	0.33506	0.12142
1042	0.30019	0.04024	0.36611	0.05737	0.42455	0.08768	0.44829	0.15551	0.3807	0.05693	0.35813	0.12954
1044	0.31076	0.03632	0.37983	0.05933	0.44921	0.09575	0.46529	0.16138	0.40134	0.05773	0.3718	0.13473
1046	0.3262	0.03192	0.39433	0.06137	0.46674	0.10249	0.48595	0.16674	0.4172	0.06118	0.38479	0.13957
1048	0.34974	0.03577	0.41146	0.06324	0.49116	0.09992	0.50821	0.17241	0.43483	0.06447	0.40285	0.14656
1050	0.34927	0.04056	0.41819	0.06497	0.50453	0.09606	0.52092	0.1756	0.44287	0.06492	0.4108	0.14703
1052	0.35892	0.04302	0.42767	0.06537	0.51872	0.09683	0.5343	0.17683	0.45508	0.06602	0.41982	0.14965
1054	0.37534	0.04856	0.44285	0.06763	0.5378	0.09905	0.56091	0.17981	0.47607	0.07042	0.43461	0.15348
1056	0.38918	0.05119	0.45722	0.0693	0.56294	0.10404	0.58738	0.18222	0.49553	0.07351	0.45056	0.15939
1058	0.39905	0.05377	0.47218	0.07138	0.59041	0.105	0.61086	0.18598	0.51429	0.07655	0.46687	0.16463
1060	0.39398	0.05708	0.46798	0.06982	0.59058	0.10874	0.61327	0.18304	0.51293	0.07505	0.46349	0.16363
1062	0.38745	0.05181	0.46793	0.07017	0.59139	0.10567	0.618	0.18073	0.51673	0.07663	0.46183	0.16322
1064	0.38969	0.04752	0.47203	0.07007	0.59974	0.10619	0.63216	0.18366	0.52411	0.0793	0.46686	0.16428
1066	0.39757	0.05174	0.4765	0.06994	0.60924	0.1049	0.63838	0.18001	0.53055	0.07707	0.47267	0.16497
1068	0.39854	0.04867	0.48089	0.07012	0.61581	0.10481	0.64739	0.18033	0.53748	0.07669	0.47714	0.16435
1070	0.39339	0.0471	0.47701	0.06981	0.6115	0.10279	0.64659	0.17791	0.53424	0.07756	0.4738	0.1615
1072	0.38888	0.04866	0.47271	0.06999	0.60702	0.10391	0.64837	0.17702	0.53215	0.08053	0.47006	0.15772
1074	0.38638	0.04967	0.47094	0.06912	0.60635	0.10732	0.64854	0.17484	0.53178	0.07997	0.46746	0.15584
1076	0.38873	0.05719	0.4746	0.0702	0.61299	0.10495	0.65638	0.17533	0.53695	0.07939	0.47036	0.15415
1078	0.3881	0.06043	0.4762	0.07003	0.61823	0.10568	0.65883	0.17009	0.53903	0.07955	0.4705	0.15191
1080	0.38991	0.05529	0.47806	0.07076	0.62005	0.10133	0.6609	0.16599	0.54313	0.0814	0.47065	0.14931
1082	0.39464	0.05456	0.48198	0.07006	0.62663	0.10233	0.67114	0.16376	0.55004	0.08274	0.47594	0.15029
1084	0.39736	0.0511	0.4855	0.07026	0.63339	0.103	0.6789	0.16028	0.55751	0.08396	0.48046	0.15145
1086	0.39617	0.05277	0.48124	0.06886	0.63545	0.10692	0.68101	0.16366	0.55538	0.08458	0.47648	0.14981
1088	0.38561	0.05209	0.47307	0.0677	0.63402	0.10633	0.67479	0.15914	0.54839	0.08276	0.46867	0.14734
1090	0.37646	0.05313	0.46049	0.06496	0.62369	0.10719	0.67027	0.16502	0.53707	0.08213	0.45699	0.14378
1092	0.36599	0.05592	0.44826	0.06206	0.61345	0.10685	0.66459	0.16937	0.5249	0.08011	0.44601	0.14138
1094	0.35539	0.05374	0.43554	0.05991	0.60592	0.10494	0.66138	0.17255	0.516	0.08017	0.43506	0.13763
1096	0.34396	0.0469	0.42572	0.05812	0.60378	0.10855	0.66493	0.17483	0.51003	0.08087	0.42765	0.13547
1098	0.33742	0.04698	0.41223	0.05655	0.59618	0.1083	0.66329	0.17977	0.50187	0.08158	0.41672	0.1307
1100	0.3274	0.04673	0.40067	0.05448	0.59044	0.11121	0.66211	0.18294	0.49321	0.08159	0.40692	0.12736
1102	0.31699	0.04658	0.38799	0.05292	0.58019	0.10993	0.65792	0.18437	0.48285	0.07982	0.39586	0.12288
1104	0.30832	0.0446	0.3751	0.05044	0.57298	0.11121	0.65153	0.18571	0.47105	0.0783	0.38433	0.11832
1106	0.29762	0.04316	0.36521	0.04955	0.57149	0.10996	0.64464	0.18498	0.46133	0.0777	0.37482	0.11425
1108	0.2862	0.03978	0.35546	0.0478	0.57283	0.11366	0.64015	0.18713	0.45075	0.07607	0.36506	0.10988
1110	0.27739	0.03801	0.34708	0.04573	0.57225	0.11438	0.63043	0.18051	0.44209	0.0758	0.35557	0.10504
1112	0.27104	0.03737	0.34071	0.04475	0.56489	0.11532	0.62111	0.17634	0.43451	0.07518	0.34733	0.1006
1114	0.26604	0.04058	0.33378	0.04349	0.54682	0.11377	0.60489	0.16788	0.42399	0.07116	0.33789	0.09529
1116	0.25887	0.04063	0.32689	0.0427	0.52375	0.10777	0.59024	0.16495	0.41298	0.06985	0.32888	0.08938
1118	0.25569	0.03452	0.31993	0.0417	0.50231	0.10091	0.57265	0.15621	0.40002	0.0657	0.32043	0.0845
1120	0.24643	0.02742	0.31244	0.04053	0.47614	0.09347	0.55096	0.15097	0.38833	0.06206	0.31057	0.07905
1122	0.24024	0.02795	0.30422	0.03857	0.44969	0.08576	0.52605	0.14318	0.37464	0.05755	0.29985	0.07458
1124	0.23532	0.02512	0.29725	0.03751	0.42791	0.08359	0.50622	0.13682	0.36243	0.0546	0.29166	0.0702
1126	0.23034	0.02365	0.29108	0.03612	0.41253	0.08064	0.49309	0.13274	0.35204	0.0537	0.28477	0.0669
1128	0.22366	0.02148	0.28325	0.0354	0.40007	0.07701	0.48035	0.13035	0.34266	0.05117	0.27705	0.06417
1130	0.21521	0.02417	0.27377	0.03376	0.39196	0.07631	0.47184	0.13377	0.33288	0.04911	0.2686	0.06215
1132	0.2111	0.02757	0.26878	0.03233	0.39223	0.07603	0.47372	0.13975	0.327	0.04912	0.26419	0.06162
1134	0.20394	0.02585	0.26263	0.03122	0.39149	0.07772	0.47795	0.1489	0.32016	0.04783	0.25832	0.06132
1136	0.19574	0.02106	0.25776	0.03033	0.39278	0.08173	0.48419	0.1542	0.31677	0.04927	0.25485	0.06221
1138	0.1933	0.01878	0.25573	0.03051	0.40027	0.08858	0.49565	0.16555	0.316	0.05168	0.25373	0.06331
1140	0.19443	0.01776	0.25505	0.02983	0.40953	0.09459	0.50987	0.17819	0.31731	0.05353	0.25388	0.06468
1142	0.19445	0.01857	0.25466	0.02978	0.42007	0.09925	0.5273	0.19109	0.32062	0.05592	0.25468	0.06606
1144	0.1933	0.01895	0.25362	0.02985	0.42776	0.10193	0.53967	0.19856	0.32086	0.05684	0.25442	0.06757
1146	0.18882	0.01972	0.25092	0.02948	0.43117	0.10111	0.54847	0.20398	0.31913	0.05739	0.25171	0.06747
1148	0.18915	0.01859	0.24984	0.02893	0.43467	0.10429	0.56019	0.2115	0.32106	0.06026	0.25161	0.06821
1150	0.19396	0.02062	0.25493	0.02995	0.44817	0.10927	0.57945	0.22194	0.3289	0.06345	0.25719	0.07072
1152	0.1968	0.01562	0.25797	0.03006	0.46076	0.11595	0.59535	0.23177	0.33323	0.0646	0.26097	0.07212
1154	0.19632	0.01705	0.25811	0.02977	0.47027	0.1185	0.60541	0.23699	0.33741	0.06586	0.26339	0.07324
1156	0.19785	0.01809	0.26085	0.03015	0.48323	0.12006	0.62052	0.24949	0.34235	0.0669	0.26736	0.07501
1158	0.19627	0.01845	0.26223	0.03052	0.49586	0.12271	0.63233	0.25363	0.34319	0.06555	0.27041	0.07617
1160	0.19708	0.02033	0.26408	0.03052	0.50369	0.12473	0.64455	0.25989	0.34915	0.06937	0.27287	0.07753
1162	0.19969	0.02195	0.2687	0.03037	0.51577	0.12758	0.65523	0.26156	0.35479	0.07143	0.27659	0.07936
1164	0.20331	0.01897	0.27162	0.03095	0.52232	0.12713	0.65795	0.26491	0.35724	0.07189	0.27772	0.07952
1166	0.20503	0.01872	0.27168	0.03049	0.5189	0.12761	0.65582	0.26207	0.35659	0.07029	0.27832	0.08057
1168	0.21052	0.02084	0.27779	0.03114	0.53232	0.13003	0.66712	0.26445	0.36592	0.0716	0.28642	0.08314
1170	0.21438	0.02592	0.2827	0.03186	0.54761	0.13127	0.67163	0.26103	0.37185	0.0724	0.29393	0.08605
1172	0.21323	0.02457	0.28608	0.03338	0.55374	0.13334	0.66882	0.25429	0.37701	0.07373	0.29882	0.08729
1174	0.20985	0.02686	0.28671	0.03381	0.55547	0.13792	0.66256	0.24831	0.37759	0.07363	0.30068	0.08807
1176	0.20905	0.02565	0.28357	0.03356	0.55169	0.14176	0.6467	0.23748	0.37295	0.07143	0.29828	0.08812
1178	0.20815	0.02344	0.28094	0.03274	0.55511	0.14743	0.63547	0.23218	0.36676	0.071	0.29527	0.08743
1180	0.20779	0.02445	0.28161	0.03326	0.55997	0.14748	0.62466	0.22534	0.36269	0.07063	0.29414	0.08768
1182	0.20187	0.02394	0.28182	0.03335	0.54692	0.13876	0.61897	0.22736	0.36048	0.06691	0.29216	0.08825
1184	0.19578	0.02377	0.27917	0.03213	0.51502	0.12583	0.60557	0.222	0.35563	0.06198	0.28811	0.0876
1186	0.19678	0.02612	0.2771	0.03333	0.49384	0.1159	0.60164	0.2188	0.35459	0.06284	0.28662	0.08768
1188	0.19544	0.02882	0.27818	0.03371	0.48637	0.10793	0.59729	0.21198	0.35334	0.06313	0.28865	0.08851
1190	0.19487	0.0316	0.28326	0.03461	0.49161	0.10884	0.6001	0.2094	0.35891	0.06629	0.29299	0.08934
1192	0.19383	0.0328	0.28273	0.03367	0.49359	0.11428	0.59348	0.2077	0.35917	0.06454	0.29387	0.0896
1194	0.19051	0.04276	0.28222	0.03291	0.48826	0.11211	0.58396	0.20141	0.35638	0.05988	0.29352	0.08924
1196	0.19223	0.03841	0.2843	0.03176	0.48848	0.10969	0.57834	0.19904	0.35563	0.05823	0.29527	0.08994
1198	0.20071	0.027	0.29195	0.03351	0.48586	0.10941	0.58509	0.19711	0.36257	0.05839	0.30253	0.09088
1200	0.20203	0.02535	0.29494	0.0335	0.47511	0.10621	0.58825	0.19589	0.36615	0.0594	0.30598	0.09069
1202	0.20421	0.028	0.30388	0.03437	0.48005	0.10383	0.59545	0.19323	0.3755	0.06039	0.31242	0.09306
1204	0.20571	0.02922	0.30787	0.03327	0.48037	0.10353	0.59898	0.19474	0.38099	0.06199	0.31482	0.09326
1206	0.21099	0.03576	0.31341	0.03307	0.4807	0.1083	0.6082	0.19338	0.38907	0.06335	0.32079	0.09498
1208	0.22303	0.03314	0.31054	0.03918	0.45194	0.10655	0.54428	0.15038	0.37832	0.05501	0.31653	0.10212
1210	0.23591	0.03322	0.30747	0.05408	0.42114	0.11473	0.47585	0.12096	0.36681	0.04741	0.31196	0.11059
1212	0.24974	0.03656	0.30417	0.07396	0.38809	0.13285	0.40241	0.12283	0.35445	0.04162	0.30707	0.12043
1214	0.2595	0.03682	0.31033	0.07505	0.40966	0.13698	0.41924	0.12427	0.36541	0.04365	0.31389	0.12182
1216	0.27718	0.04514	0.33049	0.07811	0.43488	0.14437	0.44996	0.13542	0.39387	0.05248	0.33685	0.13157
1218	0.28664	0.04343	0.33873	0.07758	0.44561	0.15506	0.45584	0.14085	0.39891	0.05176	0.34423	0.13396
1220	0.28635	0.04328	0.34498	0.07738	0.44497	0.1588	0.46314	0.13807	0.39962	0.04899	0.35312	0.13515
1222	0.29394	0.05903	0.35647	0.07683	0.445	0.17071	0.47156	0.14311	0.41289	0.04639	0.3647	0.13829
1224	0.3059	0.05317	0.36445	0.08024	0.46093	0.17193	0.48644	0.14361	0.42083	0.04266	0.37069	0.14279
1226	0.32085	0.05183	0.37094	0.07992	0.47501	0.1614	0.5005	0.14551	0.4286	0.04715	0.37579	0.14484
1228	0.33266	0.05595	0.37599	0.08328	0.48451	0.16918	0.51943	0.14859	0.43935	0.05256	0.38109	0.14563
1230	0.32891	0.05576	0.37668	0.07835	0.49178	0.17647	0.52441	0.15504	0.43831	0.05289	0.37806	0.14537
1232	0.32195	0.07444	0.38417	0.07753	0.50076	0.17713	0.53519	0.16384	0.44475	0.05346	0.38495	0.14431
1234	0.32192	0.08765	0.3976	0.07786	0.52454	0.18168	0.55772	0.17418	0.46312	0.05713	0.39791	0.14955
1236	0.31475	0.09189	0.39557	0.07902	0.53088	0.17638	0.561	0.17219	0.45471	0.05861	0.3931	0.14559
1238	0.30623	0.07037	0.38698	0.07299	0.53358	0.17418	0.55387	0.16836	0.44506	0.06442	0.38214	0.13992
1240	0.30968	0.05117	0.38084	0.06946	0.52905	0.17866	0.55023	0.16617	0.44102	0.06584	0.37578	0.13654
1242	0.3005	0.0466	0.37072	0.06828	0.52959	0.17887	0.54273	0.16268	0.43464	0.05999	0.36709	0.13269
1244	0.30451	0.0526	0.37786	0.06731	0.54113	0.18252	0.55748	0.16751	0.44453	0.06188	0.371	0.13242
1246	0.30885	0.0532	0.37863	0.0684	0.54877	0.18299	0.56651	0.16698	0.44799	0.06175	0.37164	0.13268
1248	0.31023	0.04072	0.36982	0.06555	0.54782	0.17988	0.56262	0.16522	0.4406	0.05832	0.36595	0.12925
1250	0.30852	0.03479	0.35797	0.0624	0.53477	0.1759	0.55047	0.15934	0.42438	0.05419	0.35335	0.12216
1252	0.30991	0.0331	0.35492	0.05813	0.53453	0.17492	0.54635	0.16024	0.41865	0.05356	0.34798	0.11966
1254	0.30281	0.0338	0.3469	0.05746	0.5318	0.18102	0.54014	0.15491	0.4131	0.05542	0.33958	0.11481
1256	0.29027	0.03011	0.33802	0.05359	0.52587	0.17805	0.52999	0.15209	0.40282	0.05359	0.33125	0.11132
1258	0.27625	0.0266	0.32496	0.05102	0.5103	0.17065	0.5098	0.1443	0.38891	0.05209	0.31826	0.1045
1260	0.26817	0.02753	0.31749	0.04752	0.50354	0.16716	0.49577	0.1383	0.37825	0.05087	0.30938	0.1009
1262	0.26164	0.02614	0.30757	0.04409	0.4922	0.1638	0.47812	0.13076	0.36564	0.04892	0.29843	0.09547
1264	0.25773	0.02397	0.29946	0.0419	0.48526	0.16422	0.46457	0.1244	0.355	0.04584	0.28981	0.09167
1266	0.25434	0.02686	0.2917	0.04057	0.47398	0.15485	0.44981	0.11981	0.3442	0.04324	0.28143	0.0881
1268	0.24855	0.02757	0.28604	0.0396	0.45779	0.14666	0.43638	0.11398	0.33578	0.04144	0.2751	0.08523
1270	0.23888	0.02447	0.27868	0.03712	0.4315	0.13805	0.42011	0.11	0.32502	0.03874	0.26695	0.08204
1272	0.23495	0.02236	0.27507	0.03633	0.41886	0.13268	0.41187	0.10597	0.31982	0.038	0.26327	0.07981
1274	0.23747	0.02091	0.27366	0.03435	0.41214	0.12786	0.40684	0.10356	0.31684	0.03749	0.26155	0.07887
1276	0.23438	0.02047	0.27044	0.03395	0.40451	0.12235	0.40039	0.09986	0.31149	0.03626	0.25773	0.07655
1278	0.2344	0.02121	0.2702	0.03317	0.40875	0.12338	0.39699	0.09877	0.31029	0.03588	0.25783	0.07703
1280	0.23329	0.02102	0.26982	0.03265	0.41512	0.12305	0.39524	0.0965	0.30908	0.03448	0.25661	0.07522
1282	0.23252	0.01955	0.26966	0.03263	0.41351	0.1203	0.39569	0.09544	0.3093	0.03546	0.25703	0.07486
1284	0.2272	0.02215	0.26796	0.03245	0.40336	0.11421	0.39312	0.09373	0.30741	0.03489	0.25585	0.0736
1286	0.2266	0.01824	0.26679	0.0327	0.39813	0.10842	0.3903	0.09248	0.30564	0.0342	0.25593	0.07291
1288	0.23051	0.01533	0.26867	0.0322	0.39589	0.10443	0.39125	0.09275	0.30631	0.03369	0.2579	0.07245
1290	0.22999	0.01491	0.27073	0.03182	0.39461	0.10065	0.39255	0.09263	0.30813	0.03319	0.26008	0.07187
1292	0.22797	0.01364	0.26936	0.03082	0.39137	0.09506	0.38809	0.09064	0.30563	0.03218	0.25879	0.07095
1294	0.22556	0.01578	0.26807	0.03078	0.38749	0.09154	0.38398	0.08776	0.30259	0.03131	0.25773	0.06988
1296	0.22684	0.01516	0.26784	0.02912	0.384	0.0912	0.38213	0.08674	0.30188	0.03095	0.25814	0.0699
1298	0.22635	0.01555	0.26755	0.02829	0.38295	0.08856	0.38186	0.0861	0.30091	0.03031	0.25791	0.06887
1300	0.22521	0.01511	0.26609	0.02699	0.3796	0.08727	0.37816	0.08532	0.29747	0.02892	0.2564	0.06835
1302	0.22469	0.01625	0.26364	0.02697	0.37248	0.08503	0.37293	0.08277	0.29392	0.02884	0.25312	0.06596
1304	0.22311	0.01757	0.26186	0.02669	0.36631	0.08196	0.36817	0.08016	0.29145	0.02862	0.25195	0.06515
1306	0.22312	0.01819	0.26244	0.02669	0.3641	0.07846	0.36525	0.07763	0.2901	0.0281	0.25179	0.06421
1308	0.22221	0.01648	0.2606	0.02637	0.3591	0.0731	0.35897	0.07427	0.28484	0.02617	0.24947	0.06345
1310	0.21935	0.01634	0.25754	0.02575	0.3511	0.06691	0.35169	0.07206	0.27977	0.02584	0.24552	0.06188
1312	0.21636	0.01686	0.25619	0.02593	0.34411	0.06404	0.34856	0.07187	0.27726	0.02497	0.24387	0.06097
1314	0.21385	0.01808	0.25383	0.02581	0.33715	0.06087	0.34437	0.07077	0.27399	0.02505	0.24138	0.05988
1316	0.21241	0.01755	0.25198	0.02557	0.33123	0.05768	0.33946	0.06824	0.27093	0.0251	0.23849	0.05831
1318	0.21373	0.01524	0.25029	0.02472	0.32859	0.05572	0.33471	0.0654	0.26754	0.02535	0.23561	0.05714
1320	0.21073	0.01606	0.24678	0.02513	0.32003	0.05448	0.32947	0.06365	0.26273	0.02438	0.23145	0.05511
1322	0.20533	0.01743	0.24269	0.02376	0.31329	0.05333	0.32314	0.06237	0.25808	0.02328	0.22756	0.05411
1324	0.20199	0.0164	0.2392	0.02331	0.30829	0.05184	0.31914	0.06214	0.25365	0.02234	0.22339	0.0523
1326	0.1998	0.01728	0.23554	0.02237	0.3018	0.04911	0.31262	0.05984	0.24886	0.02147	0.21888	0.05128
1328	0.1985	0.01658	0.23377	0.02189	0.29815	0.04742	0.30805	0.05881	0.24598	0.02104	0.21618	0.05006
1330	0.19573	0.016	0.2317	0.02204	0.29643	0.04595	0.30495	0.05733	0.24279	0.02001	0.21382	0.04928
1332	0.19506	0.01598	0.2295	0.02207	0.29462	0.04431	0.3027	0.05596	0.24081	0.02025	0.21148	0.04837
1334	0.19357	0.01548	0.2296	0.02212	0.29776	0.04425	0.30515	0.05673	0.24162	0.02039	0.21163	0.04881
1336	0.19371	0.01594	0.23069	0.02155	0.30271	0.04648	0.30984	0.05896	0.24235	0.02126	0.21279	0.04912
1338	0.19471	0.01412	0.22995	0.02161	0.30309	0.04896	0.31294	0.06096	0.24247	0.02256	0.21258	0.0491
1340	0.19335	0.01287	0.22834	0.02077	0.30213	0.0502	0.31412	0.06248	0.24229	0.0233	0.21167	0.04957
1342	0.18938	0.01372	0.22643	0.02094	0.30215	0.05165	0.31722	0.06547	0.24197	0.02334	0.21037	0.04977
1344	0.1863	0.01439	0.22596	0.02062	0.30733	0.05269	0.32315	0.06804	0.24376	0.02474	0.21143	0.05106
1346	0.18429	0.01524	0.22431	0.02097	0.31167	0.05396	0.32814	0.07221	0.24379	0.0254	0.21076	0.05109
1348	0.18483	0.01288	0.22265	0.02061	0.31453	0.0564	0.33134	0.07332	0.24344	0.02583	0.20985	0.05172
1350	0.18444	0.01256	0.22228	0.02024	0.31857	0.05729	0.33303	0.07436	0.24317	0.02697	0.20929	0.05131
1352	0.18363	0.01338	0.22251	0.0201	0.32053	0.05641	0.33252	0.07469	0.2428	0.02618	0.20921	0.05087
1354	0.18365	0.01456	0.2226	0.02011	0.31643	0.05502	0.32991	0.07393	0.24114	0.02551	0.20775	0.0498
1356	0.18404	0.01505	0.222	0.02054	0.31131	0.05292	0.32651	0.07263	0.23958	0.02536	0.20621	0.04928
1358	0.18624	0.01409	0.22383	0.02006	0.30814	0.05144	0.32651	0.07302	0.23909	0.02487	0.20621	0.04897
1360	0.18698	0.01366	0.22564	0.02035	0.30744	0.05083	0.32748	0.07472	0.23927	0.02448	0.20712	0.04872
1362	0.19004	0.01428	0.23016	0.02051	0.3126	0.0516	0.33252	0.07769	0.24318	0.02505	0.21143	0.04964
1364	0.19367	0.01436	0.23575	0.02142	0.31725	0.05262	0.33874	0.08084	0.24799	0.02517	0.21566	0.05038
1366	0.20109	0.01325	0.24127	0.02122	0.32215	0.05303	0.34364	0.08301	0.25307	0.0258	0.22061	0.05217
1368	0.20736	0.01448	0.24613	0.02216	0.32661	0.05337	0.34998	0.08427	0.2574	0.02672	0.22414	0.05242
1370	0.2106	0.01273	0.24936	0.02207	0.33086	0.05447	0.35543	0.08404	0.26081	0.02723	0.2271	0.05363
1372	0.21393	0.0125	0.25455	0.02237	0.33767	0.05546	0.36159	0.0844	0.26544	0.02754	0.23141	0.05448
1374	0.21648	0.0141	0.25945	0.02237	0.34181	0.05552	0.36472	0.0837	0.26892	0.02752	0.23536	0.05574
1376	0.22088	0.01709	0.2654	0.02263	0.34519	0.05476	0.36828	0.08291	0.27298	0.02724	0.2396	0.05657
1378	0.2266	0.01749	0.27078	0.02309	0.34814	0.05442	0.36992	0.08009	0.27683	0.0273	0.2439	0.05645
1380	0.23211	0.0155	0.2737	0.0235	0.34874	0.05246	0.36861	0.07719	0.27865	0.02705	0.2457	0.05502
1382	0.23611	0.01573	0.27689	0.02445	0.3461	0.04994	0.36635	0.07392	0.28135	0.02582	0.2482	0.05348
1384	0.23956	0.01368	0.28029	0.02506	0.34638	0.04822	0.36472	0.07057	0.28472	0.02545	0.25086	0.05186
1386	0.23929	0.01219	0.28164	0.02579	0.34181	0.04626	0.36023	0.06684	0.28495	0.02502	0.25036	0.04973
1388	0.23806	0.01141	0.28188	0.02499	0.33903	0.04635	0.35444	0.06165	0.28423	0.02506	0.24978	0.04822
1390	0.2348	0.01425	0.2807	0.02542	0.33703	0.04587	0.34947	0.05924	0.28338	0.02431	0.24816	0.04579
1392	0.23366	0.01597	0.28132	0.02522	0.33452	0.04433	0.34778	0.05826	0.28408	0.02394	0.24917	0.04554
1394	0.235	0.01373	0.27936	0.02558	0.32835	0.04185	0.34456	0.05755	0.28307	0.02389	0.24812	0.04453
1396	0.23017	0.01914	0.27706	0.02471	0.32617	0.04261	0.3423	0.0555	0.28158	0.02366	0.2467	0.04447
1398	0.22877	0.01957	0.27601	0.02454	0.32273	0.04102	0.34158	0.05607	0.28098	0.02306	0.24528	0.04452
1400	0.22779	0.01442	0.27315	0.02417	0.31911	0.03993	0.33812	0.05513	0.27687	0.0221	0.24298	0.04442
1402	0.22937	0.0123	0.27112	0.02421	0.31846	0.03685	0.33633	0.05579	0.27324	0.02341	0.24146	0.04349
1404	0.23169	0.01369	0.26712	0.0247	0.31735	0.04149	0.33386	0.05529	0.27129	0.02254	0.23859	0.04305
1406	0.22969	0.02043	0.26091	0.02371	0.31097	0.04309	0.32872	0.05528	0.26669	0.02248	0.23379	0.04252
1408	0.23379	0.01465	0.24964	0.02769	0.29422	0.04294	0.29648	0.04471	0.263	0.01993	0.24343	0.0453
1410	0.2369	0.01423	0.24107	0.03468	0.28149	0.0638	0.27197	0.04855	0.2602	0.01948	0.25076	0.04772
1412	0.23935	0.01671	0.23434	0.04141	0.27149	0.0847	0.25271	0.05781	0.25799	0.02013	0.25652	0.04978
1414	0.23896	0.01576	0.23562	0.04056	0.27863	0.08606	0.26189	0.05965	0.25839	0.01971	0.25703	0.05116
1416	0.23755	0.01499	0.23557	0.04076	0.27906	0.08857	0.26507	0.06049	0.25888	0.02046	0.25564	0.05131
1418	0.23663	0.01337	0.23402	0.04021	0.27414	0.08878	0.26513	0.05903	0.25816	0.02065	0.25406	0.05196
1420	0.23238	0.01299	0.23039	0.03979	0.263	0.08674	0.25927	0.05776	0.25255	0.01982	0.2483	0.05065
1422	0.22871	0.01145	0.22622	0.03863	0.2514	0.08452	0.25325	0.0558	0.24664	0.01983	0.24305	0.04967
1424	0.22651	0.01149	0.22423	0.03826	0.24494	0.08366	0.24813	0.05558	0.24336	0.01943	0.23983	0.0486
1426	0.22471	0.00979	0.2225	0.03748	0.24215	0.08198	0.2457	0.05499	0.24195	0.02015	0.23781	0.04878
1428	0.2257	0.01115	0.22347	0.03739	0.24091	0.08332	0.24819	0.05525	0.24276	0.01993	0.23863	0.04946
1430	0.22875	0.0118	0.22786	0.03775	0.24581	0.08767	0.25562	0.05819	0.24825	0.02042	0.24335	0.0511
1432	0.23428	0.01385	0.23367	0.03817	0.25591	0.09065	0.26602	0.06223	0.2548	0.0215	0.24956	0.05366
1434	0.24286	0.01684	0.24202	0.03892	0.2698	0.09363	0.27905	0.06698	0.26493	0.02289	0.25807	0.05583
1436	0.25336	0.01519	0.25119	0.03965	0.28241	0.09558	0.2929	0.0703	0.27588	0.0239	0.26836	0.05857
1438	0.26081	0.01613	0.25945	0.04109	0.29391	0.09878	0.30445	0.0744	0.28495	0.02559	0.27703	0.06004
1440	0.26625	0.01593	0.26619	0.04144	0.30386	0.10408	0.31511	0.0753	0.29267	0.02668	0.28428	0.06185
1442	0.27321	0.01762	0.27235	0.04258	0.31218	0.10728	0.32337	0.07863	0.29977	0.02668	0.28982	0.06255
1444	0.27858	0.01792	0.27816	0.0425	0.31883	0.10805	0.33103	0.07897	0.30687	0.02768	0.29587	0.06443
1446	0.28041	0.01734	0.28237	0.04236	0.32266	0.10969	0.33672	0.08093	0.31148	0.02815	0.29965	0.06503
1448	0.285	0.01676	0.28693	0.04238	0.33195	0.11029	0.34564	0.08348	0.31791	0.02888	0.30499	0.06745
1450	0.29263	0.01736	0.29298	0.04277	0.34307	0.11215	0.35899	0.0879	0.32577	0.02935	0.3116	0.07005
1452	0.30096	0.0185	0.30053	0.04249	0.35896	0.1187	0.37632	0.0941	0.3361	0.03202	0.32089	0.07413
1454	0.30785	0.0194	0.30859	0.04251	0.37503	0.1235	0.39572	0.10149	0.34687	0.03519	0.33074	0.07927
1456	0.31149	0.01945	0.31281	0.04215	0.38711	0.12663	0.40842	0.1075	0.35315	0.03788	0.33607	0.08279
1458	0.30923	0.02029	0.31211	0.04073	0.39271	0.12511	0.41224	0.10932	0.35293	0.03892	0.33541	0.08518
1460	0.30391	0.02068	0.30971	0.03993	0.3947	0.12171	0.41351	0.11301	0.35126	0.03995	0.33315	0.08674
1462	0.30107	0.02198	0.30833	0.03821	0.402	0.12188	0.4188	0.11351	0.35168	0.04194	0.33411	0.09112
1464	0.30314	0.02216	0.31129	0.03778	0.41952	0.12527	0.42853	0.11842	0.35686	0.04469	0.34032	0.09756
1466	0.30659	0.02054	0.31413	0.03678	0.44075	0.13031	0.43654	0.11865	0.36144	0.04717	0.34698	0.10625
1468	0.30097	0.01855	0.31006	0.03627	0.45566	0.13506	0.42477	0.11264	0.3548	0.04583	0.34202	0.10418
1470	0.28298	0.01638	0.29292	0.03347	0.47056	0.15888	0.3869	0.09231	0.3311	0.04088	0.32092	0.0911
1472	0.26131	0.01476	0.27275	0.03137	0.45284	0.16895	0.33915	0.07051	0.30088	0.03337	0.29284	0.07414
1474	0.24321	0.01422	0.25312	0.0296	0.37676	0.12522	0.29155	0.05337	0.27121	0.02588	0.26312	0.06091
1476	0.2296	0.01304	0.24063	0.02912	0.30762	0.08125	0.26104	0.04424	0.2517	0.02134	0.24305	0.0533
1478	0.22004	0.01196	0.23191	0.0285	0.26572	0.05921	0.24226	0.03929	0.23957	0.01928	0.23008	0.04881
1480	0.21442	0.01322	0.22675	0.02774	0.24281	0.04899	0.23167	0.03616	0.23199	0.01885	0.22211	0.04615
1482	0.2134	0.01316	0.22601	0.02784	0.23357	0.04145	0.22639	0.03537	0.22856	0.01927	0.21832	0.04394
1484	0.2144	0.01225	0.22851	0.02808	0.23143	0.0376	0.22701	0.03388	0.22976	0.01935	0.21838	0.04299
1486	0.21915	0.01199	0.23324	0.02963	0.23276	0.03625	0.23029	0.03491	0.23412	0.01931	0.22103	0.04158
1488	0.22584	0.01159	0.24023	0.02992	0.23589	0.0344	0.23519	0.03341	0.23947	0.01928	0.22594	0.04147
1490	0.23673	0.01055	0.25072	0.03172	0.24231	0.03435	0.24331	0.03532	0.24861	0.01929	0.23403	0.04136
1492	0.24791	0.00958	0.26244	0.03258	0.25175	0.03566	0.25256	0.03498	0.2595	0.01999	0.244	0.04159
1494	0.25873	0.01041	0.27409	0.03419	0.25948	0.03347	0.26079	0.03517	0.26946	0.01961	0.25305	0.04078
1496	0.26983	0.01118	0.28568	0.03517	0.26769	0.0307	0.26891	0.03543	0.27938	0.02052	0.26276	0.03998
1498	0.28072	0.01103	0.29733	0.03621	0.27334	0.0267	0.27743	0.03566	0.28897	0.0213	0.27186	0.03946
1500	0.29353	0.01129	0.31057	0.0373	0.28255	0.02624	0.28643	0.03654	0.29947	0.0219	0.2824	0.03943
1502	0.30849	0.01216	0.32614	0.03814	0.29352	0.02698	0.29841	0.03735	0.31226	0.02223	0.29556	0.04038
1504	0.32672	0.01302	0.34315	0.04045	0.30606	0.02813	0.3122	0.03942	0.32854	0.02357	0.31106	0.04173
1506	0.34722	0.01332	0.36355	0.04205	0.32251	0.02838	0.32956	0.03887	0.34791	0.02532	0.33018	0.04411
1508	0.3671	0.01402	0.3858	0.04459	0.34037	0.02678	0.34608	0.04043	0.36765	0.02596	0.34975	0.04574
1510	0.3879	0.01514	0.40777	0.04568	0.35826	0.02823	0.36435	0.03628	0.38925	0.02695	0.37083	0.04881
1512	0.4105	0.01519	0.42949	0.04797	0.37656	0.02775	0.38149	0.03732	0.40975	0.02759	0.39113	0.05034
1514	0.43444	0.01465	0.45324	0.04845	0.39823	0.02943	0.40226	0.03688	0.43362	0.02853	0.41469	0.05328
1516	0.45729	0.01335	0.4756	0.04983	0.41676	0.03029	0.42206	0.03895	0.45712	0.02965	0.43685	0.05575
1518	0.47426	0.01434	0.49199	0.04992	0.43209	0.03093	0.43769	0.03966	0.47495	0.03034	0.45366	0.05714
1520	0.48561	0.01569	0.5062	0.0509	0.44508	0.02953	0.45252	0.04058	0.48801	0.0316	0.46709	0.05864
1522	0.49383	0.01809	0.5151	0.05105	0.45364	0.03053	0.46143	0.03972	0.49627	0.03186	0.47617	0.05902
1524	0.50653	0.01779	0.52615	0.05002	0.4659	0.03197	0.47338	0.03809	0.50809	0.03116	0.4881	0.05989
1526	0.52609	0.01897	0.54393	0.05055	0.48321	0.03183	0.48921	0.04004	0.52612	0.03105	0.50586	0.061
1528	0.5444	0.01866	0.56165	0.04903	0.4995	0.03363	0.50782	0.04033	0.54539	0.03168	0.5253	0.06272
1530	0.56204	0.01773	0.57555	0.04861	0.5135	0.03386	0.5204	0.04267	0.56124	0.03293	0.54148	0.06292
1532	0.57689	0.01807	0.58827	0.04688	0.52687	0.03511	0.53158	0.03772	0.57661	0.03379	0.55795	0.0653
1534	0.59468	0.01883	0.60453	0.04691	0.53994	0.03594	0.54512	0.03996	0.59369	0.03425	0.57689	0.0668
1536	0.61066	0.01967	0.61739	0.04536	0.55136	0.03843	0.55842	0.03916	0.60894	0.03513	0.5951	0.06971
1538	0.62653	0.02227	0.63139	0.04453	0.56417	0.03953	0.57091	0.04221	0.62509	0.0361	0.61253	0.07139
1540	0.6388	0.02591	0.64017	0.04384	0.5743	0.04021	0.57832	0.03954	0.63626	0.037	0.62526	0.07204
1542	0.64463	0.02727	0.64365	0.04275	0.57658	0.041	0.58201	0.03854	0.64147	0.03848	0.63261	0.07182
1544	0.64617	0.02879	0.64184	0.04156	0.57613	0.04172	0.58073	0.0348	0.64293	0.03813	0.6358	0.07055
1546	0.63925	0.03077	0.63406	0.03963	0.56987	0.04103	0.57554	0.03275	0.63785	0.03725	0.63193	0.06918
1548	0.62804	0.02932	0.61921	0.03805	0.55993	0.03842	0.5629	0.0323	0.62479	0.03566	0.61999	0.06602
1550	0.60689	0.02801	0.59683	0.03636	0.54188	0.03773	0.5461	0.02969	0.60363	0.03421	0.5996	0.06333
1552	0.57946	0.02676	0.56877	0.03479	0.51817	0.03588	0.52192	0.03004	0.57707	0.03251	0.57121	0.05907
1554	0.54515	0.02703	0.53845	0.03335	0.49162	0.03482	0.49676	0.02643	0.54641	0.03145	0.54014	0.05619
1556	0.51315	0.02513	0.50951	0.03158	0.46637	0.03109	0.47139	0.02771	0.51586	0.03035	0.50915	0.05214
1558	0.483	0.02192	0.48132	0.03005	0.44121	0.02996	0.44823	0.02694	0.48731	0.02871	0.47947	0.04976
1560	0.45113	0.01976	0.45068	0.0285	0.41408	0.02792	0.42189	0.02753	0.45589	0.02632	0.4459	0.04622
1562	0.42289	0.01739	0.4223	0.02659	0.38956	0.02683	0.39811	0.02531	0.42718	0.02458	0.41632	0.04324
1564	0.39865	0.01621	0.40045	0.02553	0.36933	0.02539	0.38019	0.02513	0.4051	0.02329	0.39332	0.04085
1566	0.37669	0.01572	0.37998	0.02443	0.35261	0.02405	0.36288	0.0238	0.38505	0.022	0.37246	0.03868
1568	0.35996	0.01482	0.36394	0.02368	0.33882	0.02348	0.34991	0.02351	0.36911	0.02143	0.35618	0.03721
1570	0.34394	0.01322	0.34772	0.02289	0.32533	0.02096	0.33534	0.02339	0.35277	0.02029	0.33927	0.03538
1572	0.32934	0.01114	0.33412	0.02242	0.31266	0.02058	0.3238	0.0209	0.33868	0.01957	0.32548	0.03418
1574	0.31702	0.01162	0.32269	0.02206	0.3022	0.0202	0.31233	0.02088	0.32715	0.01926	0.31363	0.03267
1576	0.30478	0.01214	0.31167	0.02131	0.29192	0.02046	0.30285	0.01908	0.3154	0.01888	0.30223	0.03217
1578	0.29417	0.0116	0.30046	0.02073	0.28187	0.01933	0.29224	0.01959	0.30406	0.01828	0.2904	0.03081
1580	0.28537	0.0095	0.29168	0.02037	0.2743	0.0185	0.2839	0.0181	0.29527	0.01741	0.28186	0.03014
1582	0.27763	0.00988	0.28571	0.02025	0.26897	0.0177	0.27885	0.01928	0.28875	0.01695	0.27535	0.02925
1584	0.27271	0.01049	0.28075	0.0197	0.26451	0.0182	0.27452	0.01872	0.2832	0.01708	0.27016	0.02873
1586	0.27088	0.00878	0.27802	0.0195	0.26145	0.01831	0.27198	0.01854	0.28003	0.01698	0.26672	0.02838
1588	0.26879	0.00845	0.27756	0.01941	0.26178	0.01807	0.27123	0.01815	0.27917	0.01694	0.26557	0.0283
1590	0.26725	0.0081	0.27808	0.01967	0.26274	0.01778	0.27263	0.01837	0.2794	0.01725	0.26538	0.02831
1592	0.26822	0.00787	0.28	0.01951	0.2659	0.01703	0.27529	0.01986	0.2811	0.01774	0.2663	0.02818
1594	0.27099	0.00849	0.28262	0.01934	0.26926	0.01724	0.27941	0.02011	0.28351	0.01801	0.26867	0.02848
1596	0.27602	0.00892	0.28686	0.01952	0.27522	0.01796	0.28419	0.0217	0.28791	0.01798	0.27232	0.02851
1598	0.28268	0.00914	0.29311	0.01954	0.28139	0.01897	0.29148	0.02088	0.29437	0.01794	0.27824	0.02944
1600	0.28979	0.00884	0.29924	0.02012	0.28819	0.01783	0.29685	0.02224	0.30024	0.01839	0.28347	0.02974
1602	0.29723	0.00865	0.307	0.02016	0.29566	0.0183	0.30537	0.02224	0.30799	0.01895	0.2911	0.03094
1604	0.30766	0.00828	0.31711	0.0204	0.3058	0.01916	0.31515	0.02373	0.31849	0.01886	0.30047	0.03139
1606	0.31992	0.00829	0.32916	0.02068	0.31783	0.02099	0.32727	0.02387	0.33053	0.01935	0.31249	0.03254
1608	0.33604	0.00777	0.34485	0.02156	0.33186	0.02168	0.3422	0.02551	0.34581	0.01983	0.32732	0.03373
1610	0.35419	0.00677	0.36227	0.02179	0.34833	0.02154	0.35861	0.0256	0.36296	0.02097	0.34431	0.03522
1612	0.37461	0.00665	0.38143	0.02254	0.36676	0.02208	0.37759	0.02538	0.38243	0.02125	0.36357	0.03711
1614	0.39756	0.00725	0.4027	0.02272	0.38843	0.02337	0.39829	0.02619	0.40472	0.02151	0.38493	0.03872
1616	0.42423	0.00667	0.4289	0.0236	0.4133	0.0249	0.42517	0.02712	0.43173	0.0221	0.41018	0.04117
1618	0.45371	0.00783	0.45513	0.02402	0.4404	0.0258	0.45122	0.02923	0.45827	0.02265	0.43563	0.04238
1620	0.48359	0.00776	0.48291	0.02436	0.46844	0.02693	0.48009	0.02841	0.48723	0.02308	0.46388	0.0441
1622	0.51684	0.00829	0.51437	0.02503	0.5015	0.02769	0.51237	0.03125	0.52007	0.02382	0.49531	0.04574
1624	0.55341	0.00797	0.54911	0.02569	0.53836	0.0294	0.54915	0.02982	0.55711	0.02483	0.53081	0.048
1626	0.59527	0.00839	0.58683	0.02598	0.57631	0.03001	0.58801	0.03202	0.59719	0.02488	0.56873	0.04835
1628	0.63772	0.00891	0.62667	0.02634	0.61881	0.03092	0.62993	0.03144	0.63885	0.02537	0.61142	0.04949
1630	0.68085	0.00906	0.66926	0.02615	0.66262	0.03077	0.67262	0.03052	0.68132	0.02506	0.65589	0.05178
1632	0.7229	0.01125	0.70985	0.02595	0.70551	0.03153	0.71491	0.02999	0.72224	0.02472	0.69725	0.05354
1634	0.76364	0.01132	0.75142	0.02601	0.74728	0.03245	0.75999	0.03066	0.76368	0.02408	0.73782	0.0533
1636	0.80235	0.01071	0.79044	0.02633	0.78878	0.03175	0.79907	0.03024	0.80054	0.02265	0.77532	0.05198
1638	0.83037	0.0109	0.82093	0.02572	0.82017	0.02956	0.83079	0.026	0.82865	0.02107	0.80543	0.04985
1640	0.85747	0.01085	0.85056	0.02503	0.85086	0.02649	0.85783	0.02295	0.85561	0.01927	0.83348	0.04779
1642	0.88384	0.01188	0.87877	0.02244	0.87909	0.02261	0.88627	0.01796	0.88283	0.01712	0.86127	0.04458
1644	0.90889	0.01208	0.9029	0.02031	0.90554	0.01871	0.90909	0.01584	0.90707	0.01504	0.88637	0.03901
1646	0.93288	0.00987	0.92775	0.01653	0.93126	0.01626	0.93517	0.01428	0.93118	0.01298	0.91438	0.0326
1648	0.95797	0.00705	0.95306	0.0139	0.95625	0.01161	0.95821	0.01481	0.95577	0.00962	0.9418	0.02435
1650	0.97801	0.00484	0.97394	0.00901	0.97719	0.00701	0.98038	0.0092	0.97736	0.00717	0.9684	0.01459
1652	0.99551	0.00307	0.99319	0.00652	0.99404	0.00621	0.99955	0.00635	0.99681	0.00487	0.99248	0.0071
1654	1	0	1	0	1	0	1	0	1	0	1	0
1656	0.98936	0.00404	0.99584	0.00581	0.99091	0.00639	0.99184	0.00844	0.99023	0.00492	0.99526	0.00732
1658	0.96613	0.00559	0.97871	0.01066	0.97186	0.00937	0.97124	0.01107	0.96757	0.0078	0.9763	0.01172
1660	0.93059	0.00828	0.95016	0.01608	0.93992	0.01394	0.94408	0.01207	0.93391	0.00982	0.94636	0.01515
1662	0.89088	0.01098	0.91484	0.01995	0.90354	0.01576	0.90838	0.01135	0.89313	0.01076	0.90787	0.0174
1664	0.84876	0.01136	0.87793	0.02381	0.86571	0.01904	0.87331	0.01288	0.85212	0.01203	0.86771	0.01851
1666	0.8095	0.01277	0.84182	0.02533	0.82993	0.01957	0.8392	0.01838	0.8133	0.01315	0.82782	0.01967
1668	0.76925	0.01272	0.80537	0.02726	0.79473	0.02076	0.80622	0.02038	0.77532	0.01439	0.78849	0.01953
1670	0.73228	0.01165	0.76897	0.02941	0.75962	0.022	0.76986	0.02432	0.73759	0.01549	0.74871	0.02001
1672	0.69665	0.0117	0.73439	0.03061	0.72654	0.02145	0.73557	0.02431	0.70207	0.01619	0.71199	0.01951
1674	0.66345	0.01468	0.70402	0.0324	0.69799	0.02292	0.70667	0.02687	0.67133	0.01717	0.68009	0.01946
1676	0.62829	0.01482	0.66974	0.03178	0.66645	0.02239	0.67438	0.02698	0.63719	0.01892	0.64496	0.0196
1678	0.59711	0.01463	0.63931	0.03237	0.63721	0.02343	0.6467	0.02746	0.60756	0.01915	0.61428	0.01973
1680	0.56796	0.01494	0.61009	0.03289	0.61183	0.02322	0.61951	0.02983	0.57963	0.01976	0.58465	0.02029
1682	0.54058	0.01507	0.58353	0.03395	0.58653	0.02431	0.59657	0.03103	0.55503	0.01961	0.55815	0.02089
1684	0.51061	0.01433	0.5545	0.03503	0.5605	0.0249	0.56902	0.03337	0.52706	0.02018	0.52869	0.02235
1686	0.47725	0.0141	0.52127	0.03464	0.53187	0.02523	0.53862	0.03271	0.49528	0.02106	0.49575	0.02306
1688	0.44701	0.01413	0.49032	0.03489	0.50606	0.02438	0.51069	0.03633	0.46581	0.02171	0.4654	0.02411
1690	0.41663	0.01491	0.45987	0.03437	0.48146	0.02457	0.48456	0.03658	0.43739	0.02195	0.43606	0.02545
1692	0.38583	0.01516	0.42811	0.03419	0.45328	0.02536	0.45699	0.0389	0.40763	0.02191	0.40564	0.02715
1694	0.35722	0.01619	0.39869	0.03351	0.42839	0.02532	0.43306	0.03928	0.38135	0.02221	0.37934	0.02957
1696	0.3267	0.01621	0.36773	0.03336	0.40326	0.02597	0.40626	0.04122	0.35369	0.02238	0.35109	0.03182
1698	0.30071	0.01634	0.34136	0.03186	0.3835	0.02689	0.38602	0.04165	0.33155	0.02308	0.32772	0.0346
1700	0.27713	0.01651	0.31695	0.03086	0.36683	0.02896	0.36762	0.04293	0.31053	0.02374	0.30593	0.03743
1702	0.25545	0.01713	0.29421	0.02906	0.3522	0.02937	0.35086	0.04478	0.29136	0.02439	0.28642	0.04019
1704	0.24053	0.01643	0.27696	0.02742	0.34099	0.03061	0.34087	0.04684	0.27812	0.02491	0.27322	0.04305
1706	0.23005	0.01754	0.26413	0.02653	0.33537	0.03192	0.33423	0.0505	0.26916	0.02563	0.26426	0.04669
1708	0.22147	0.0183	0.25402	0.02491	0.33153	0.03369	0.33058	0.05212	0.26296	0.02654	0.25808	0.05047
1710	0.21648	0.01825	0.24715	0.02442	0.33095	0.03442	0.32808	0.05549	0.25905	0.02781	0.25449	0.0542
1712	0.21225	0.01858	0.24162	0.02298	0.33126	0.03622	0.32694	0.05772	0.25592	0.02852	0.25273	0.05885
1714	0.20848	0.01837	0.23678	0.02215	0.33192	0.03803	0.32629	0.06124	0.25399	0.0293	0.25177	0.06325
1716	0.20549	0.01786	0.23345	0.02101	0.33613	0.04233	0.32897	0.06521	0.25347	0.03	0.2527	0.06899
1718	0.20423	0.0195	0.23131	0.0206	0.34348	0.04851	0.33391	0.07126	0.25346	0.03122	0.25375	0.07492
1720	0.20345	0.01949	0.22799	0.01929	0.35292	0.05582	0.34026	0.07828	0.25324	0.0332	0.25429	0.08136
1722	0.20205	0.0206	0.22611	0.01899	0.37124	0.06872	0.35242	0.08868	0.25532	0.03609	0.25695	0.08831
1724	0.20435	0.02062	0.22654	0.01899	0.4088	0.09377	0.37153	0.10154	0.26078	0.04023	0.26275	0.09692
1726	0.20614	0.02065	0.22806	0.01921	0.48044	0.15102	0.39833	0.11624	0.2693	0.04637	0.26994	0.10571
1728	0.2087	0.02142	0.22969	0.02022	0.56963	0.22274	0.43001	0.13346	0.27952	0.05431	0.27671	0.11362
1730	0.20943	0.02148	0.23065	0.02032	0.60119	0.23637	0.46366	0.15327	0.2885	0.06013	0.28222	0.12124
1732	0.21284	0.0226	0.23411	0.02166	0.61316	0.22246	0.50424	0.17994	0.29883	0.06559	0.28902	0.12845
1734	0.21495	0.02439	0.23651	0.02235	0.66465	0.24251	0.55679	0.2091	0.31137	0.07281	0.29532	0.13561
1736	0.21417	0.02251	0.23596	0.02297	0.7558	0.29939	0.61216	0.24033	0.32393	0.08179	0.2986	0.13884
1738	0.20937	0.02073	0.23294	0.02298	0.7917	0.3087	0.66267	0.26846	0.3313	0.08812	0.29926	0.141
1740	0.2011	0.02442	0.22628	0.02322	0.74989	0.25715	0.70046	0.29605	0.33193	0.09101	0.29399	0.13902
1742	0.19038	0.02689	0.21528	0.02281	0.69033	0.20708	0.71916	0.31393	0.32582	0.09352	0.28218	0.13394
1744	0.17623	0.02461	0.20012	0.02172	0.63616	0.17723	0.71371	0.32163	0.31151	0.09174	0.26319	0.1235
1746	0.158	0.02099	0.18302	0.01989	0.58141	0.15734	0.68619	0.31868	0.28977	0.08665	0.24014	0.11111
1748	0.14186	0.01659	0.16262	0.01765	0.5158	0.14158	0.63277	0.30323	0.26167	0.07921	0.21254	0.09564
1750	0.12038	0.01864	0.14137	0.01566	0.44656	0.12474	0.56195	0.281	0.22898	0.06881	0.18339	0.07942
1752	0.09799	0.01993	0.12024	0.01311	0.37137	0.10531	0.47862	0.24917	0.19329	0.05701	0.15374	0.06382
1754	0.08057	0.01796	0.10104	0.01101	0.29873	0.08466	0.39376	0.21555	0.15871	0.04468	0.12714	0.05012
1756	0.06866	0.01329	0.08541	0.00971	0.23844	0.06548	0.31699	0.1829	0.12813	0.03347	0.1054	0.03907
1758	0.05882	0.01085	0.07268	0.00895	0.18259	0.04904	0.25224	0.15427	0.10477	0.02494	0.08733	0.03041
1760	0.04629	0.01109	0.06232	0.00843	0.14189	0.03898	0.19976	0.12874	0.08684	0.01805	0.07359	0.02406
1762	0.03814	0.01003	0.05413	0.00792	0.11371	0.03224	0.15852	0.10498	0.07344	0.01349	0.06331	0.01921
1764	0.03204	0.01333	0.04899	0.0077	0.08929	0.02903	0.12809	0.08314	0.06213	0.01134	0.05628	0.01593
1766	0.02962	0.01334	0.0448	0.00856	0.07418	0.02573	0.10752	0.06535	0.05459	0.00931	0.05181	0.014
1768	0.02585	0.01281	0.04132	0.00884	0.06933	0.0202	0.09215	0.05149	0.04825	0.00775	0.04633	0.01271
1770	0.02087	0.0177	0.03856	0.00906	0.05541	0.02492	0.07782	0.04338	0.04512	0.00963	0.04198	0.0115
1772	0.01792	0.01409	0.03609	0.00827	0.03996	0.02616	0.06653	0.03601	0.04241	0.00792	0.04004	0.00985
1774	0.01054	0.01271	0.03393	0.00875	0.03349	0.02492	0.0585	0.03189	0.0363	0.00703	0.03787	0.00901
1776	0.0077	0.01306	0.03207	0.00881	0.03337	0.02246	0.05254	0.02901	0.0344	0.00787	0.03638	0.00944
1778	0.01856	0.01504	0.03012	0.01012	0.02454	0.02531	0.04716	0.02616	0.03246	0.00863	0.03547	0.00952
1780	0.01997	0.01981	0.02646	0.01207	0.01905	0.03272	0.03635	0.02369	0.03231	0.0077	0.03305	0.0081
1782	0.00717	0.02271	0.02539	0.01251	0.0156	0.03656	0.03424	0.02665	0.02773	0.01107	0.03087	0.00819
1784	0.0033	0.02261	0.02507	0.01296	0.01245	0.04067	0.03408	0.02595	0.02488	0.0143	0.02886	0.00798
1786	0.002	0.02191	0.02229	0.0137	0.02403	0.03951	0.03423	0.02401	0.02255	0.01857	0.02615	0.01003
1788	0.0076	0.01092	0.01901	0.01447	0.01489	0.0376	0.02767	0.01972	0.0218	0.00862	0.02205	0.00931
1790	0.00703	0.0177	0.02135	0.0124	0.01178	0.04986	0.02455	0.01985	0.02049	0.01183	0.02124	0.00945
1792	0.00564	0.0314	0.02304	0.01372	0.01102	0.03476	0.022	0.02386	0.01398	0.01828	0.02081	0.01205
1794	-0.00327	0.02241	0.01999	0.01147	0.01039	0.04865	0.01892	0.02643	0.01038	0.02296	0.02009	0.01163
1796	-0.00849	0.03637	0.01904	0.01475	0.0036	0.06527	0.02942	0.02774	0.00805	0.04361	0.01924	0.01308
1798	0.02244	0.03825	0.02174	0.01604	-0.00213	0.08241	0.02648	0.02827	0.00988	0.03454	0.01802	0.01651
1800	-0.00516	0.06354	0.01941	0.02164	-0.02191	0.08665	0.01841	0.03316	0.01814	0.03249	0.01718	0.0201
1972	-0.01164	0.04094	0.01611	0.01179	-0.01655	0.05222	0.00861	0.02079	0.0118	0.01867	0.01213	0.01282
1974	-0.01563	0.03301	0.01408	0.00761	-0.01326	0.03696	0.00259	0.01913	0.0079	0.01733	0.00903	0.00976
1976	-0.01832	0.03265	0.01271	0.00742	-0.01103	0.03357	-0.00149	0.02167	0.00526	0.02084	0.00693	0.00906
1978	-0.00538	0.01603	0.01426	0.00539	0.00242	0.02508	0.00729	0.01099	0.00839	0.01293	0.01224	0.00783
1980	0.01266	0.0211	0.01502	0.00459	0.00732	0.01697	0.00861	0.00646	0.00868	0.01052	0.01442	0.00738
1982	0.01271	0.0105	0.01596	0.00498	0.00636	0.01646	0.00825	0.00935	0.01145	0.00533	0.01501	0.00646
1984	0.0147	0.00768	0.01703	0.00402	0.00945	0.01118	0.0071	0.00889	0.01256	0.0061	0.01508	0.00637
1986	0.01424	0.00703	0.01788	0.00413	0.01179	0.0113	0.01017	0.00646	0.01313	0.00597	0.0154	0.00652
1988	0.01364	0.00905	0.01805	0.00379	0.01155	0.01048	0.01318	0.00569	0.01413	0.00454	0.01551	0.00596
1990	0.01355	0.01002	0.01841	0.00368	0.01337	0.00726	0.01396	0.006	0.01485	0.0049	0.01628	0.00595
1992	0.0134	0.0101	0.01795	0.00413	0.01264	0.00872	0.01385	0.00659	0.01515	0.00425	0.01646	0.00598
1994	0.01479	0.00694	0.01788	0.00407	0.01169	0.00979	0.01476	0.00621	0.01514	0.00556	0.01686	0.00613
1996	0.01617	0.00571	0.01848	0.00402	0.01153	0.0091	0.01522	0.0058	0.01531	0.00543	0.01694	0.00627
1998	0.01815	0.00378	0.01898	0.00363	0.01412	0.00715	0.01609	0.00585	0.0162	0.00369	0.01674	0.00621
2000	0.01836	0.00204	0.01868	0.00377	0.01499	0.00713	0.01613	0.00624	0.01616	0.00474	0.01664	0.00611
2002	0.01899	0.00266	0.01898	0.00361	0.01663	0.00784	0.0161	0.00636	0.01619	0.00408	0.01655	0.00631
2004	0.01934	0.00278	0.019	0.00396	0.01663	0.00814	0.01587	0.0065	0.01637	0.00402	0.01673	0.00636
2006	0.01796	0.00324	0.01924	0.0038	0.01682	0.00884	0.0168	0.00675	0.01642	0.00386	0.01701	0.0063
2008	0.01786	0.00417	0.01939	0.00376	0.01645	0.0096	0.01757	0.00679	0.0173	0.00289	0.0172	0.00622
2010	0.01883	0.00411	0.01956	0.00367	0.01768	0.00898	0.01805	0.00677	0.01771	0.0028	0.01745	0.00614
2012	0.01769	0.00611	0.01938	0.0039	0.01858	0.00851	0.01893	0.00668	0.01787	0.00248	0.01747	0.0062
2014	0.01843	0.00465	0.01929	0.00371	0.01882	0.0091	0.01931	0.00647	0.01809	0.00253	0.01766	0.00638
2016	0.01781	0.00536	0.01938	0.00368	0.02004	0.00866	0.01961	0.00712	0.01876	0.00261	0.01784	0.00638
2018	0.01849	0.00418	0.01947	0.00377	0.02184	0.00787	0.02022	0.00729	0.01907	0.00266	0.01802	0.00641
2020	0.01864	0.00388	0.0197	0.00381	0.02166	0.00831	0.02051	0.00735	0.0191	0.00256	0.01833	0.0065
2022	0.01904	0.00286	0.01974	0.00384	0.02215	0.00929	0.02127	0.00741	0.01974	0.00266	0.0184	0.00666
2024	0.01918	0.00212	0.01963	0.00394	0.02251	0.00969	0.02219	0.00777	0.02013	0.00262	0.01861	0.00684
2026	0.01848	0.00375	0.01972	0.00395	0.0234	0.00965	0.02252	0.00818	0.02063	0.00275	0.01897	0.00688
2028	0.01833	0.00357	0.01968	0.00392	0.02294	0.00977	0.02271	0.00835	0.02068	0.00278	0.01948	0.00694
2030	0.01832	0.00401	0.01951	0.00403	0.02361	0.01039	0.02356	0.00831	0.02069	0.00269	0.01959	0.00711
2032	0.019	0.00328	0.01972	0.0039	0.02557	0.0105	0.02415	0.00895	0.02127	0.0029	0.01973	0.00729
2034	0.01935	0.00302	0.02	0.00392	0.02718	0.01047	0.02512	0.0093	0.02194	0.00282	0.01991	0.00753
2036	0.01909	0.00205	0.02029	0.0038	0.0276	0.01083	0.026	0.00948	0.0223	0.00288	0.02023	0.00766
2038	0.01913	0.00246	0.02046	0.00389	0.02876	0.01143	0.02797	0.0099	0.02305	0.00295	0.02071	0.0079
2040	0.01835	0.00395	0.02059	0.00391	0.03018	0.01148	0.02917	0.01047	0.02358	0.00318	0.02116	0.00816
2042	0.01804	0.00478	0.02079	0.00383	0.03203	0.01139	0.03042	0.01097	0.02409	0.00356	0.02161	0.00848
2044	0.01846	0.00428	0.02082	0.00366	0.03378	0.01137	0.03147	0.01179	0.02505	0.00412	0.02202	0.00875
2046	0.01909	0.00334	0.02114	0.00351	0.03484	0.0125	0.03319	0.01265	0.02589	0.00422	0.02253	0.0091
2048	0.01908	0.00369	0.02135	0.00361	0.03628	0.01363	0.03557	0.01381	0.02692	0.00437	0.02326	0.00965
2050	0.01866	0.00465	0.02151	0.0037	0.03828	0.01395	0.03769	0.01498	0.02796	0.00482	0.02406	0.01022
2052	0.01936	0.00267	0.02166	0.00369	0.04067	0.01481	0.03977	0.01593	0.02908	0.00531	0.02485	0.01076
2054	0.01951	0.00243	0.02193	0.0036	0.04284	0.01579	0.04215	0.01709	0.03033	0.00572	0.02576	0.01134
2056	0.01923	0.00251	0.02207	0.00373	0.04527	0.01741	0.04482	0.0187	0.03177	0.00624	0.02674	0.01209
2058	0.01929	0.00229	0.02239	0.00374	0.04868	0.01863	0.04806	0.02057	0.03333	0.00687	0.02788	0.0128
2060	0.01953	0.00223	0.02272	0.00397	0.05239	0.02016	0.05208	0.02247	0.03494	0.0074	0.02917	0.01362
2062	0.01968	0.00273	0.02322	0.0039	0.05662	0.02174	0.05628	0.02471	0.03709	0.00826	0.03078	0.01471
2064	0.01969	0.00277	0.02375	0.00383	0.06213	0.02375	0.06178	0.0277	0.03992	0.0093	0.03261	0.01601
2066	0.01985	0.00196	0.0245	0.00363	0.06851	0.02661	0.06819	0.03121	0.04348	0.01075	0.03485	0.01762
2068	0.02019	0.0019	0.02538	0.00365	0.07596	0.03002	0.07649	0.03537	0.04706	0.01207	0.03756	0.01964
2070	0.02064	0.00253	0.02627	0.0038	0.08506	0.03371	0.08587	0.04034	0.05152	0.0136	0.04078	0.02199
2072	0.02054	0.0028	0.02709	0.00395	0.09581	0.03805	0.09776	0.04659	0.05713	0.01609	0.04479	0.02463
2074	0.02033	0.00245	0.02854	0.00416	0.11028	0.04351	0.11224	0.05386	0.06416	0.01893	0.0496	0.02809
2076	0.0203	0.00344	0.03022	0.0042	0.12753	0.0494	0.12923	0.06269	0.07251	0.02205	0.0555	0.03212
2078	0.02035	0.00329	0.0321	0.00461	0.14714	0.0576	0.14973	0.07303	0.08243	0.02595	0.06251	0.03702
2080	0.02033	0.00306	0.03435	0.00501	0.1708	0.06683	0.17383	0.08544	0.09426	0.03079	0.0709	0.04267
2082	0.02051	0.00364	0.03729	0.00533	0.19852	0.07904	0.20209	0.09949	0.10816	0.03623	0.08072	0.04933
2084	0.02033	0.00346	0.0404	0.0057	0.22819	0.09103	0.23129	0.1137	0.12338	0.04254	0.09123	0.05616
2086	0.02021	0.00264	0.04355	0.00618	0.25848	0.10241	0.26204	0.12776	0.13829	0.04835	0.10164	0.06286
2088	0.02028	0.00255	0.04647	0.00674	0.28684	0.11316	0.28902	0.13992	0.15283	0.05409	0.11128	0.0686
2090	0.02079	0.00215	0.04946	0.00713	0.31387	0.12308	0.31557	0.15128	0.16585	0.05942	0.1203	0.07389
2092	0.02102	0.00192	0.05211	0.00752	0.33602	0.13127	0.33572	0.16009	0.17727	0.06371	0.12768	0.07801
2094	0.0212	0.00175	0.0539	0.00767	0.34906	0.13541	0.34928	0.16622	0.18411	0.06621	0.13237	0.07994
2096	0.02106	0.0024	0.05417	0.00787	0.35167	0.13605	0.35022	0.16607	0.18514	0.06626	0.13256	0.07937
2098	0.02058	0.00312	0.05275	0.00759	0.34125	0.1319	0.33987	0.16132	0.17939	0.06422	0.12837	0.07622
2100	0.02053	0.00293	0.05033	0.00718	0.3224	0.12575	0.32006	0.15253	0.16914	0.06006	0.12095	0.07176
2102	0.02117	0.00184	0.04738	0.00654	0.29924	0.11667	0.29498	0.1416	0.15629	0.05518	0.11195	0.06616
2104	0.02136	0.00162	0.0446	0.00608	0.27598	0.10799	0.26994	0.13	0.14316	0.05001	0.10306	0.06086
2106	0.02079	0.00266	0.04213	0.00557	0.25378	0.0997	0.24551	0.11871	0.1309	0.04545	0.09459	0.05581
2108	0.02069	0.00258	0.03972	0.00531	0.23298	0.09232	0.22336	0.10815	0.1194	0.04062	0.08678	0.05108
2110	0.02101	0.00209	0.03777	0.00491	0.21437	0.08513	0.20305	0.09838	0.1095	0.03669	0.07995	0.04677
2112	0.02109	0.00199	0.03602	0.00467	0.19863	0.07951	0.18562	0.0897	0.10037	0.03299	0.07379	0.04295
2114	0.02171	0.00154	0.03443	0.00455	0.18452	0.0746	0.16955	0.08201	0.09237	0.02984	0.0683	0.03959
2116	0.02138	0.00129	0.03313	0.00427	0.17119	0.07007	0.1557	0.0753	0.08529	0.02721	0.06341	0.0365
2118	0.02092	0.00201	0.03188	0.00415	0.15936	0.06621	0.14287	0.06876	0.07904	0.02481	0.05908	0.03368
2120	0.02087	0.0024	0.03068	0.00397	0.14853	0.06203	0.13166	0.06323	0.07327	0.02249	0.05528	0.03118
2122	0.02116	0.00204	0.02977	0.0039	0.13935	0.05777	0.12212	0.05831	0.0686	0.0205	0.05198	0.02921
2124	0.02054	0.00283	0.02897	0.00375	0.13065	0.05391	0.11375	0.05424	0.06457	0.01888	0.04918	0.02741
2126	0.02065	0.00347	0.0283	0.00373	0.12266	0.05065	0.10655	0.05039	0.0607	0.01714	0.04673	0.0258
2128	0.02068	0.00299	0.02776	0.00354	0.11499	0.04741	0.09999	0.04716	0.05743	0.01601	0.04449	0.02423
2130	0.02068	0.00211	0.02726	0.00345	0.10805	0.0442	0.09447	0.04436	0.05463	0.015	0.04243	0.02291
2132	0.02059	0.00172	0.02665	0.00338	0.10213	0.04117	0.08927	0.04173	0.05215	0.01397	0.04076	0.02178
2134	0.02101	0.00135	0.02615	0.00332	0.09613	0.03844	0.08495	0.03937	0.04993	0.01293	0.03922	0.02077
2136	0.0209	0.00141	0.02579	0.0033	0.09127	0.03563	0.08048	0.03734	0.04788	0.01216	0.0378	0.0198
2138	0.02059	0.00211	0.02548	0.00325	0.08696	0.03312	0.07691	0.03552	0.04617	0.01172	0.03652	0.01892
2140	0.02028	0.00296	0.02503	0.0033	0.08288	0.03091	0.07328	0.03358	0.0445	0.0112	0.03525	0.0181
2142	0.0199	0.00346	0.02457	0.00323	0.07848	0.02902	0.07014	0.03179	0.04296	0.01083	0.03412	0.01739
2144	0.01987	0.00297	0.02424	0.00328	0.07469	0.02771	0.0669	0.03018	0.04149	0.01019	0.03304	0.01675
2146	0.01983	0.00285	0.02395	0.00328	0.07123	0.02603	0.0639	0.02874	0.04	0.00945	0.03201	0.01603
2148	0.02048	0.00226	0.02361	0.00336	0.06807	0.02463	0.06143	0.0272	0.03875	0.00891	0.03117	0.01539
2150	0.02018	0.00273	0.02334	0.00327	0.0651	0.0235	0.05885	0.02581	0.0375	0.00846	0.03031	0.01474
2152	0.01987	0.00283	0.02307	0.00321	0.06248	0.02234	0.05624	0.02445	0.03646	0.00802	0.02948	0.01421
2154	0.01993	0.00291	0.02277	0.00323	0.0602	0.02095	0.05347	0.02326	0.0353	0.00753	0.02865	0.01365
2156	0.01977	0.00265	0.02261	0.00317	0.05807	0.01963	0.05142	0.02205	0.03399	0.00697	0.02787	0.01319
2158	0.0195	0.0024	0.02243	0.00313	0.05582	0.01872	0.04923	0.02106	0.03297	0.00673	0.02711	0.0127
2160	0.01947	0.00264	0.02236	0.00304	0.05342	0.0182	0.04759	0.02017	0.03217	0.00644	0.02656	0.01225
2162	0.01979	0.0024	0.02217	0.00305	0.05168	0.01755	0.04589	0.01912	0.03138	0.00591	0.02602	0.01186
2164	0.01978	0.0019	0.02204	0.00298	0.04977	0.01702	0.04432	0.01829	0.03065	0.00556	0.02546	0.01143
2166	0.01982	0.00175	0.02196	0.00309	0.04822	0.0169	0.04299	0.01745	0.02978	0.00551	0.02495	0.01112
2168	0.01994	0.00174	0.02184	0.00301	0.04653	0.01633	0.04169	0.01678	0.02915	0.00542	0.02443	0.01078
2170	0.01962	0.00171	0.02169	0.00303	0.04547	0.01539	0.04036	0.01612	0.02861	0.00505	0.02393	0.01045
2172	0.01918	0.00196	0.02162	0.00296	0.04458	0.0144	0.03892	0.01561	0.02813	0.00481	0.02356	0.01021
2174	0.01949	0.00221	0.0215	0.00301	0.04354	0.01379	0.03798	0.01507	0.02728	0.00457	0.02319	0.01001
2176	0.02028	0.00184	0.02142	0.00304	0.04256	0.01329	0.03698	0.01435	0.02692	0.00448	0.02286	0.0097
2178	0.02043	0.00157	0.02131	0.00309	0.04118	0.01321	0.03612	0.01371	0.02646	0.00447	0.02254	0.00946
2180	0.0202	0.00191	0.02118	0.00301	0.04034	0.01297	0.03507	0.01304	0.02586	0.00444	0.0222	0.00924
2182	0.01978	0.00238	0.02118	0.00292	0.03942	0.01264	0.03443	0.01276	0.02545	0.00426	0.02196	0.00902
2184	0.01998	0.00222	0.02106	0.00292	0.03862	0.01206	0.03352	0.01244	0.025	0.00408	0.02163	0.00879
2186	0.02025	0.00176	0.02102	0.00274	0.03756	0.01162	0.03266	0.01192	0.02458	0.0039	0.02123	0.00853
2188	0.01997	0.00202	0.02083	0.00281	0.03629	0.01142	0.03161	0.01132	0.02409	0.00373	0.02085	0.00839
2190	0.02011	0.00187	0.02069	0.00276	0.03539	0.01072	0.03068	0.01091	0.02368	0.0037	0.02058	0.00826
2192	0.02007	0.002	0.02057	0.00284	0.03465	0.01021	0.0298	0.01053	0.02315	0.00368	0.02027	0.00808
2194	0.02043	0.00156	0.02032	0.00292	0.03353	0.00975	0.02901	0.01005	0.02272	0.0034	0.01996	0.00781
2196	0.02011	0.00165	0.0203	0.00292	0.0325	0.00926	0.02811	0.00975	0.02232	0.00334	0.01966	0.0076
2198	0.01968	0.00219	0.02026	0.0028	0.03189	0.00871	0.02736	0.00947	0.02193	0.00333	0.01935	0.00743
2200	0.0197	0.00253	0.02014	0.00274	0.03081	0.00844	0.02672	0.00914	0.0214	0.00308	0.01901	0.0073
2202	0.01967	0.00239	0.02006	0.0027	0.0295	0.00785	0.02597	0.0088	0.02105	0.00318	0.0188	0.00713
2204	0.01948	0.00193	0.02003	0.00267	0.02876	0.0075	0.02545	0.00858	0.02059	0.00296	0.01866	0.00696
2206	0.01882	0.00214	0.01997	0.00271	0.02831	0.00716	0.02487	0.00836	0.0203	0.00284	0.01843	0.00685
2208	0.01895	0.0024	0.0198	0.0027	0.02804	0.00703	0.02462	0.00802	0.02012	0.00285	0.01819	0.00672
2210	0.01909	0.00246	0.0198	0.00277	0.02743	0.00697	0.02403	0.00775	0.0198	0.00286	0.01797	0.00658
2212	0.01971	0.00184	0.01979	0.00265	0.02657	0.00687	0.02329	0.00756	0.01955	0.00275	0.01778	0.00642
2214	0.01966	0.00227	0.01973	0.00265	0.0263	0.00673	0.02301	0.00745	0.01916	0.00267	0.01766	0.00632
2216	0.01921	0.00255	0.01966	0.0026	0.02591	0.00668	0.0226	0.00735	0.01915	0.00246	0.01749	0.00619
2218	0.01896	0.00297	0.01964	0.00269	0.0256	0.00636	0.02201	0.00708	0.01903	0.00252	0.01731	0.00614
2220	0.01915	0.003	0.01936	0.00278	0.02509	0.00604	0.02141	0.00702	0.0187	0.00244	0.01708	0.00603
2222	0.01883	0.0034	0.01925	0.00278	0.02462	0.00614	0.02109	0.00689	0.01842	0.00236	0.0169	0.00593
2224	0.01934	0.00252	0.01931	0.00271	0.02445	0.00621	0.02068	0.00665	0.01838	0.00211	0.01681	0.00589
2226	0.01875	0.00353	0.01928	0.00266	0.02353	0.00583	0.02032	0.00647	0.01834	0.00206	0.01667	0.00581
2228	0.01852	0.00263	0.01924	0.00264	0.02288	0.00575	0.01995	0.00631	0.01805	0.00184	0.01657	0.00574
2230	0.01843	0.00268	0.01906	0.00269	0.02252	0.00581	0.01953	0.00609	0.01787	0.00197	0.01645	0.00563
2232	0.01781	0.00357	0.01904	0.00276	0.02247	0.00551	0.01927	0.00599	0.01763	0.00203	0.01626	0.00555
2234	0.01787	0.00279	0.01908	0.0027	0.02234	0.00563	0.01896	0.00615	0.01764	0.00237	0.01621	0.00563
2236	0.0179	0.00169	0.01904	0.00276	0.022	0.00585	0.01887	0.00605	0.0177	0.00226	0.01611	0.00559
2238	0.0187	0.0024	0.01891	0.00286	0.02148	0.00569	0.01853	0.00593	0.01745	0.00211	0.01606	0.00543
2240	0.01876	0.00306	0.01898	0.00296	0.02102	0.00574	0.01856	0.00602	0.01708	0.00248	0.01599	0.00543
2242	0.01822	0.00285	0.01906	0.00286	0.02061	0.00562	0.01855	0.006	0.01702	0.00238	0.01601	0.0054
2244	0.01893	0.00136	0.01906	0.00291	0.02059	0.00491	0.01849	0.00578	0.01685	0.00253	0.01603	0.00536
2246	0.01969	0.00151	0.01902	0.00285	0.02087	0.00499	0.0182	0.00551	0.01656	0.00254	0.01591	0.00536
2248	0.01873	0.0026	0.01906	0.003	0.02079	0.00526	0.01822	0.00557	0.01666	0.00218	0.01591	0.00541
2250	0.0182	0.00304	0.0191	0.00313	0.02097	0.00501	0.01845	0.00542	0.01665	0.00213	0.01591	0.00535
2252	0.01817	0.00234	0.01924	0.00308	0.02052	0.00527	0.01822	0.00524	0.0165	0.00234	0.01585	0.00527
2254	0.01837	0.00279	0.01934	0.00307	0.0207	0.00583	0.01791	0.00512	0.0165	0.00248	0.01582	0.00519
2256	0.01822	0.0029	0.01933	0.00306	0.02063	0.00628	0.01757	0.00492	0.01668	0.0021	0.01575	0.00529
2258	0.01783	0.00221	0.01928	0.00311	0.02017	0.00692	0.01726	0.00517	0.01682	0.00178	0.01583	0.00536
2260	0.0181	0.00185	0.01907	0.00305	0.01896	0.00706	0.01728	0.00524	0.01675	0.00177	0.01578	0.00529
2262	0.01764	0.00232	0.01906	0.00305	0.01811	0.00696	0.01739	0.0053	0.01649	0.00181	0.01576	0.00522
2264	0.01702	0.00273	0.019	0.00321	0.01815	0.00636	0.01754	0.00525	0.01666	0.00185	0.0157	0.00512
2266	0.01682	0.00264	0.01898	0.00335	0.01841	0.00584	0.01748	0.0051	0.01663	0.00163	0.01569	0.00521
2268	0.01697	0.00267	0.01896	0.00342	0.01902	0.00557	0.0172	0.00493	0.01644	0.00187	0.01569	0.00526
2270	0.01812	0.00247	0.0189	0.00324	0.01849	0.00607	0.01647	0.00512	0.01666	0.00231	0.01561	0.00518
2272	0.01713	0.00254	0.01866	0.00333	0.01731	0.00672	0.01631	0.00468	0.01662	0.00209	0.01542	0.00507
2274	0.01605	0.00465	0.01856	0.00339	0.01742	0.00722	0.0161	0.0047	0.0161	0.00236	0.01529	0.00506
2276	0.01503	0.00556	0.01856	0.00348	0.01584	0.00697	0.01639	0.0041	0.0153	0.00304	0.01538	0.00506
2278	0.01553	0.00431	0.01851	0.00374	0.01508	0.00796	0.01565	0.00419	0.01543	0.00265	0.01528	0.00513
2280	0.01743	0.00491	0.01833	0.00405	0.01643	0.00757	0.01586	0.00435	0.01599	0.00227	0.01511	0.00528
2282	0.0166	0.00388	0.01866	0.00394	0.01683	0.00841	0.01586	0.00496	0.01586	0.00243	0.0152	0.00543
2284	0.01377	0.00514	0.01887	0.00386	0.01701	0.00684	0.01556	0.00454	0.01552	0.0029	0.01507	0.00539
2286	0.01301	0.00785	0.0186	0.00393	0.01671	0.00826	0.01478	0.0048	0.01564	0.0029	0.01508	0.0054
2288	0.01402	0.00682	0.0184	0.0042	0.0156	0.00943	0.0134	0.00536	0.01576	0.00298	0.01481	0.0056
2290	0.01547	0.00721	0.01835	0.00476	0.01434	0.00892	0.01236	0.0061	0.01551	0.00409	0.01466	0.00531
2292	0.01359	0.00844	0.01805	0.00462	0.01411	0.00903	0.01239	0.00567	0.01446	0.00433	0.01433	0.00529
2294	0.01388	0.00738	0.01805	0.00396	0.01325	0.00886	0.01264	0.00561	0.01419	0.00398	0.01436	0.00552
2296	0.0137	0.0075	0.01817	0.00455	0.0147	0.00804	0.01334	0.00548	0.01386	0.00347	0.01458	0.0055
2298	0.01251	0.00698	0.01748	0.00552	0.01275	0.00751	0.01315	0.0053	0.01274	0.00415	0.014	0.00549
2300	0.00812	0.00834	0.01774	0.00393	0.00994	0.0107	0.01089	0.0069	0.01151	0.0044	0.01406	0.00524
2302	0.01171	0.00739	0.01721	0.00429	0.00819	0.01063	0.01065	0.00652	0.0105	0.00573	0.01353	0.00559
2304	0.01487	0.01014	0.01572	0.00516	0.00842	0.01259	0.01265	0.00685	0.01045	0.00797	0.01248	0.00543
2306	0.01209	0.00771	0.01638	0.00516	0.01174	0.01222	0.01255	0.00628	0.01118	0.00643	0.01259	0.006
2308	0.01007	0.01223	0.01672	0.00467	0.01192	0.01189	0.01027	0.00547	0.01098	0.00794	0.01257	0.00624
2310	0.0085	0.01217	0.01641	0.00417	0.00571	0.01139	0.00909	0.00701	0.01017	0.00783	0.01226	0.00653
2312	0.00721	0.00891	0.01657	0.0043	0.0058	0.015	0.00844	0.00736	0.00941	0.0076	0.01209	0.00738
2314	0.00199	0.01998	0.01683	0.00441	0.00383	0.01732	0.00775	0.01017	0.00655	0.00953	0.01101	0.00694
2316	0.00499	0.01093	0.01478	0.0065	0.00199	0.01786	0.00517	0.00944	0.00299	0.00974	0.01098	0.00827
2318	-0.00415	0.0274	0.01297	0.00681	0.00242	0.0134	0.00265	0.0085	0.00513	0.00966	0.01025	0.00875
2320	0.00781	0.02715	0.01227	0.00584	0.00314	0.02445	0.00381	0.01296	0.00525	0.00897	0.00852	0.01046
