# Supplementary material for: Single-cell mapping of lipid metabolites using an infrared probe in human-derived model systems
Source: Nat Commun. 2024 Jan 8;15:350. doi: 10.1038/s41467-023-44675-0 (PMC10774263; doi:10.1038/s41467-023-44675-0)
Supplement: Supplementary file 4 — Source Data [file 41467_2023_44675_MOESM4_ESM.zip › 6. Source Data Files/Figure 2/Figure2C.xlsx]

## Sheet: Sheet1
1740/1650
0h	1h	6.5h	11h	16h	24h
0.09675	0.15332	0.29501	0.35649	0.18197	0.18245
0.12442	0.11435	0.2906	0.37081	0.14435	0.18724
0.1229	0.13016	0.33234	0.28954	0.16848	0.25326
0.11865	0.13621	0.30664	0.45525	0.18614	0.37262
0.13676	0.08778	0.37291	0.33684	0.15362	0.30716
0.11257	0.12902	0.26796	0.43827	0.16014	0.23047
0.11584	0.14379	0.2787	0.22074	0.17965	0.16251
0.11327	0.11489	0.20946	0.60548	0.18208	0.13391
0.11445	0.10789	0.22748	0.21942	0.1518	0.16103
0.13791	0.11171	0.43149	0.16594	0.14038	0.13465
0.12332	0.12655	0.18964	0.27085	0.20646	0.12001
0.14803	0.18333	0.39214	0.23751	0.2387	0.20378
	0.11804	0.40335	0.24437	0.2646	0.15039
	0.16405	0.34377	0.27108	0.15754	0.12694
	0.15196	0.19145	0.235	0.23492	0.18139
		0.33366	0.26772	0.13652	0.17249
		0.20964	0.28074	0.20749	0.15537
		0.2972	0.16135	0.20191	0.12485
		0.34803	0.3006	0.15226	0.31311
		0.43393	0.19563	0.13375	0.13743
					0.12304
					0.13825
