# Supplementary material for: Single-cell mapping of lipid metabolites using an infrared probe in human-derived model systems
Source: Nat Commun. 2024 Jan 8;15:350. doi: 10.1038/s41467-023-44675-0 (PMC10774263; doi:10.1038/s41467-023-44675-0)
Supplement: Supplementary file 4 — Source Data [file 41467_2023_44675_MOESM4_ESM.zip › 6. Source Data Files/Figure 3/Figure3B.xlsx]

## Sheet: Sheet1
Wavenumber (cm⁻¹)	Mean	Std	Mean	Std
	hiPSC		Microglia
980	0.28391	0.11676	0.19332	0.07377
982	0.27848	0.11443	0.18631	0.07318
984	0.26981	0.1087	0.18092	0.07458
986	0.26942	0.10893	0.17443	0.07332
988	0.26714	0.10934	0.17135	0.06709
990	0.27049	0.10955	0.17985	0.06926
992	0.27907	0.11046	0.18476	0.075
994	0.28195	0.11138	0.1855	0.08302
996	0.28764	0.11209	0.18621	0.08258
998	0.29319	0.11606	0.18905	0.08154
1000	0.29393	0.12065	0.19617	0.08523
1002	0.29926	0.12274	0.19608	0.08187
1004	0.30702	0.12388	0.20358	0.08188
1006	0.31439	0.1263	0.21421	0.08826
1008	0.32454	0.1336	0.2193	0.0929
1010	0.33588	0.13566	0.23269	0.09897
1012	0.35098	0.1392	0.24155	0.10162
1014	0.36024	0.14151	0.24763	0.10483
1016	0.36704	0.14433	0.25161	0.1103
1018	0.37881	0.14853	0.25947	0.11244
1020	0.38917	0.15314	0.27218	0.11798
1022	0.39992	0.15469	0.27778	0.12099
1024	0.40952	0.15717	0.2828	0.12284
1026	0.41705	0.15876	0.29431	0.12972
1028	0.42644	0.16003	0.30583	0.13335
1030	0.43506	0.16219	0.31443	0.13394
1032	0.45057	0.167	0.32122	0.13519
1034	0.45971	0.16849	0.32747	0.13713
1036	0.47016	0.16983	0.33948	0.14145
1038	0.48573	0.17378	0.35052	0.14424
1040	0.50332	0.17912	0.35917	0.14555
1042	0.51968	0.18427	0.37162	0.14881
1044	0.53041	0.18735	0.38442	0.15416
1046	0.54693	0.19194	0.39953	0.15662
1048	0.56025	0.19713	0.4074	0.15882
1050	0.57304	0.2027	0.4217	0.16565
1052	0.59397	0.20946	0.4372	0.17003
1054	0.61416	0.2164	0.44995	0.17263
1056	0.62925	0.22085	0.46204	0.17486
1058	0.63542	0.22126	0.47431	0.18211
1060	0.64565	0.22338	0.48407	0.18528
1062	0.65012	0.22397	0.48764	0.18718
1064	0.64831	0.22245	0.48785	0.18547
1066	0.65193	0.22345	0.48857	0.18473
1068	0.65504	0.22409	0.48638	0.18227
1070	0.65076	0.22241	0.48286	0.18298
1072	0.65271	0.22156	0.47924	0.17984
1074	0.65379	0.22041	0.47728	0.17882
1076	0.65051	0.21843	0.47539	0.17836
1078	0.65553	0.21918	0.47808	0.17888
1080	0.66046	0.22092	0.47689	0.17759
1082	0.66588	0.22245	0.47911	0.1783
1084	0.67045	0.22369	0.48288	0.18086
1086	0.66895	0.22226	0.48228	0.18105
1088	0.66234	0.22051	0.47809	0.18137
1090	0.65396	0.21834	0.47669	0.18286
1092	0.63833	0.21337	0.4719	0.18446
1094	0.61912	0.20631	0.46918	0.18838
1096	0.60138	0.19933	0.46573	0.19112
1098	0.58693	0.19299	0.46466	0.19475
1100	0.5692	0.18653	0.4612	0.19627
1102	0.55187	0.18029	0.45613	0.19839
1104	0.53545	0.17412	0.44973	0.19679
1106	0.52006	0.16848	0.44419	0.19476
1108	0.50385	0.16315	0.44042	0.19387
1110	0.48909	0.15773	0.43434	0.19196
1112	0.47764	0.15343	0.42562	0.18886
1114	0.46735	0.14916	0.41643	0.18653
1116	0.45922	0.14579	0.40944	0.18587
1118	0.45049	0.14315	0.39739	0.18212
1120	0.43901	0.13983	0.3821	0.17641
1122	0.42839	0.13579	0.36537	0.16698
1124	0.41884	0.13235	0.35044	0.15896
1126	0.40897	0.12975	0.33899	0.15353
1128	0.39839	0.12713	0.33302	0.15258
1130	0.38901	0.12421	0.33018	0.15279
1132	0.37904	0.12112	0.33088	0.15629
1134	0.36975	0.11776	0.33771	0.16576
1136	0.36479	0.1168	0.34582	0.17553
1138	0.36104	0.11618	0.35474	0.1872
1140	0.35734	0.11497	0.36563	0.20088
1142	0.35645	0.11522	0.37652	0.21271
1144	0.35564	0.11493	0.3869	0.2222
1146	0.35623	0.11504	0.39745	0.23101
1148	0.35577	0.11487	0.40578	0.23646
1150	0.35576	0.11464	0.41362	0.24329
1152	0.35604	0.11526	0.42272	0.24978
1154	0.3572	0.11589	0.43203	0.25624
1156	0.35889	0.11675	0.44165	0.26374
1158	0.36053	0.11737	0.44781	0.26783
1160	0.36387	0.11861	0.4534	0.2709
1162	0.36726	0.12084	0.46107	0.27459
1164	0.36967	0.12181	0.46416	0.27475
1166	0.37358	0.12345	0.46348	0.27218
1168	0.37577	0.12464	0.46248	0.26946
1170	0.38115	0.12574	0.4574	0.26154
1172	0.38133	0.12604	0.45173	0.25498
1174	0.38015	0.12681	0.44762	0.24888
1176	0.3796	0.12619	0.44179	0.2441
1178	0.3745	0.12442	0.42811	0.23129
1180	0.36873	0.12281	0.41128	0.21857
1182	0.3654	0.1218	0.39943	0.20983
1184	0.36353	0.12129	0.38877	0.20356
1186	0.36435	0.12164	0.37867	0.19591
1188	0.36565	0.12212	0.36909	0.18807
1190	0.36573	0.12417	0.36418	0.18473
1192	0.37187	0.12773	0.36019	0.17806
1194	0.37717	0.13151	0.3574	0.17219
1196	0.38594	0.13491	0.35361	0.16441
1198	0.38876	0.13654	0.34835	0.15726
1200	0.39539	0.13984	0.34347	0.15201
1202	0.40278	0.14384	0.34496	0.15414
1204	0.41841	0.14763	0.35207	0.15677
1206	0.43189	0.15284	0.34874	0.15603
1208	0.4769	0.15316	0.38983	0.15462
1210	0.52535	0.15864	0.43344	0.15491
1212	0.57762	0.16991	0.47983	0.15733
1214	0.58629	0.17117	0.48234	0.155
1216	0.60923	0.17762	0.49142	0.15314
1218	0.64149	0.18705	0.50155	0.15458
1220	0.66117	0.19473	0.51345	0.1606
1222	0.67147	0.20034	0.52126	0.16788
1224	0.68029	0.20309	0.53643	0.17684
1226	0.69736	0.20734	0.54612	0.18168
1228	0.72076	0.21331	0.55355	0.18118
1230	0.73972	0.21795	0.5707	0.18744
1232	0.74927	0.22187	0.57046	0.18802
1234	0.7464	0.22101	0.56252	0.191
1236	0.75373	0.22232	0.57151	0.19931
1238	0.75487	0.22414	0.57225	0.19888
1240	0.74955	0.22239	0.57182	0.19869
1242	0.74574	0.22087	0.57568	0.20089
1244	0.74089	0.21865	0.56752	0.19747
1246	0.72444	0.21412	0.55998	0.195
1248	0.71338	0.21093	0.56323	0.19872
1250	0.69696	0.20596	0.55567	0.1962
1252	0.67999	0.19959	0.54606	0.19137
1254	0.6632	0.19242	0.53599	0.18629
1256	0.63941	0.18472	0.52679	0.18561
1258	0.61988	0.17923	0.52005	0.18333
1260	0.60141	0.17362	0.5117	0.17952
1262	0.58149	0.16713	0.50047	0.17597
1264	0.56472	0.16221	0.48772	0.16953
1266	0.55097	0.158	0.47707	0.16494
1268	0.53846	0.15312	0.4659	0.15863
1270	0.5283	0.14912	0.45573	0.15446
1272	0.51936	0.14568	0.44816	0.15008
1274	0.51405	0.14372	0.44097	0.14597
1276	0.50599	0.14098	0.4332	0.14175
1278	0.49951	0.13895	0.43021	0.14
1280	0.49396	0.13721	0.42785	0.13838
1282	0.49086	0.13701	0.426	0.13753
1284	0.48755	0.13574	0.42112	0.13578
1286	0.48454	0.13451	0.41605	0.13323
1288	0.48105	0.13293	0.41121	0.13192
1290	0.47921	0.13253	0.40917	0.13063
1292	0.47668	0.13216	0.40458	0.12847
1294	0.47303	0.13167	0.40072	0.12594
1296	0.47285	0.13164	0.39924	0.12465
1298	0.47089	0.1309	0.39758	0.1232
1300	0.46862	0.13001	0.39418	0.12234
1302	0.46636	0.12905	0.38947	0.11992
1304	0.46523	0.12913	0.38407	0.11792
1306	0.46216	0.12813	0.37838	0.11605
1308	0.45935	0.12655	0.37246	0.11318
1310	0.45723	0.12519	0.36627	0.1102
1312	0.455	0.12443	0.3611	0.10764
1314	0.45025	0.12302	0.35434	0.10623
1316	0.44315	0.12128	0.34502	0.10264
1318	0.43641	0.1198	0.33712	0.10052
1320	0.42849	0.11801	0.33013	0.09875
1322	0.42202	0.11651	0.32169	0.09643
1324	0.41426	0.11427	0.31114	0.09226
1326	0.40904	0.11288	0.30347	0.08919
1328	0.40483	0.1113	0.29752	0.08689
1330	0.40199	0.1109	0.29331	0.08581
1332	0.39997	0.11056	0.29056	0.08581
1334	0.39732	0.10979	0.28874	0.08581
1336	0.39726	0.10959	0.28902	0.08659
1338	0.39707	0.10966	0.29091	0.08745
1340	0.39666	0.10941	0.29135	0.08922
1342	0.39474	0.10816	0.29124	0.09052
1344	0.39387	0.10744	0.29402	0.09443
1346	0.39099	0.1067	0.29635	0.09671
1348	0.38759	0.10594	0.29632	0.09778
1350	0.38389	0.10502	0.29436	0.09816
1352	0.38136	0.10458	0.29157	0.09769
1354	0.38018	0.10395	0.28832	0.09649
1356	0.38013	0.10382	0.2848	0.09421
1358	0.38189	0.10374	0.28323	0.09367
1360	0.38602	0.10524	0.28488	0.09408
1362	0.39246	0.10783	0.28658	0.09501
1364	0.40037	0.11008	0.29056	0.09623
1366	0.41163	0.11313	0.29618	0.09761
1368	0.42102	0.11553	0.30076	0.09806
1370	0.42707	0.11746	0.30372	0.09922
1372	0.43196	0.11851	0.30623	0.10006
1374	0.43968	0.12049	0.30939	0.10119
1376	0.44952	0.12246	0.31459	0.10267
1378	0.45978	0.12482	0.31865	0.10312
1380	0.47026	0.12721	0.32027	0.10165
1382	0.47935	0.12944	0.31847	0.09716
1384	0.49021	0.13182	0.31777	0.09406
1386	0.49973	0.13416	0.31663	0.09049
1388	0.50591	0.13621	0.31488	0.08876
1390	0.50803	0.13705	0.31114	0.08635
1392	0.50991	0.1382	0.30795	0.0851
1394	0.50917	0.13883	0.30526	0.0841
1396	0.50749	0.13886	0.30161	0.08268
1398	0.50384	0.1377	0.2979	0.0822
1400	0.49871	0.13716	0.29398	0.08051
1402	0.49217	0.1361	0.28925	0.07847
1404	0.48452	0.13454	0.28472	0.07665
1406	0.47259	0.13218	0.27895	0.07515
1408	0.41359	0.1052	0.29098	0.07393
1410	0.36907	0.08701	0.29984	0.07443
1412	0.33428	0.0751	0.30663	0.07559
1414	0.33464	0.0763	0.31059	0.0745
1416	0.33354	0.07621	0.31193	0.07571
1418	0.33198	0.07552	0.30928	0.07399
1420	0.32686	0.07444	0.30092	0.07297
1422	0.31935	0.07288	0.29073	0.07106
1424	0.31365	0.07179	0.28415	0.06988
1426	0.31106	0.07129	0.28154	0.06905
1428	0.31205	0.07197	0.28354	0.0694
1430	0.3159	0.07305	0.28911	0.07151
1432	0.32278	0.07452	0.29907	0.07488
1434	0.33347	0.07633	0.31283	0.08028
1436	0.34694	0.07917	0.32849	0.08448
1438	0.35502	0.08084	0.34024	0.08927
1440	0.3606	0.08184	0.35016	0.09143
1442	0.36679	0.08296	0.35855	0.09395
1444	0.3714	0.08352	0.36659	0.09591
1446	0.37643	0.08467	0.37336	0.0985
1448	0.38048	0.0849	0.38014	0.10112
1450	0.3852	0.08583	0.38969	0.10535
1452	0.39039	0.08637	0.40328	0.11255
1454	0.39661	0.08765	0.41935	0.12053
1456	0.40082	0.08822	0.43096	0.12665
1458	0.39483	0.08695	0.42919	0.12758
1460	0.38604	0.0849	0.42447	0.13016
1462	0.38046	0.08379	0.42416	0.13152
1464	0.37925	0.08375	0.43049	0.13565
1466	0.37798	0.08319	0.43792	0.13773
1468	0.37251	0.08174	0.43044	0.13042
1470	0.35821	0.07812	0.40409	0.11197
1472	0.34089	0.07488	0.36302	0.09377
1474	0.32126	0.07047	0.3103	0.07318
1476	0.30715	0.06789	0.26934	0.05858
1478	0.29811	0.06592	0.24482	0.05333
1480	0.29456	0.06507	0.23217	0.05047
1482	0.2956	0.0652	0.2263	0.05003
1484	0.30009	0.06622	0.22538	0.04916
1486	0.3083	0.06787	0.22835	0.05015
1488	0.31836	0.07031	0.23503	0.0511
1490	0.33288	0.07358	0.24512	0.05339
1492	0.34724	0.07656	0.25676	0.05525
1494	0.36367	0.0804	0.26897	0.05759
1496	0.38205	0.08381	0.2831	0.06017
1498	0.39824	0.08729	0.29763	0.06278
1500	0.41386	0.08997	0.31141	0.06625
1502	0.43171	0.09371	0.3272	0.06899
1504	0.45428	0.09858	0.34649	0.07229
1506	0.4822	0.10448	0.36981	0.07497
1508	0.50718	0.10969	0.3921	0.08068
1510	0.53088	0.11398	0.41433	0.08407
1512	0.55796	0.11867	0.43983	0.08872
1514	0.5841	0.12306	0.46576	0.09351
1516	0.61001	0.12754	0.48952	0.09667
1518	0.62574	0.12821	0.50472	0.0991
1520	0.64028	0.13043	0.51681	0.0999
1522	0.65392	0.13167	0.52814	0.1016
1524	0.66798	0.13326	0.54243	0.1029
1526	0.68255	0.13483	0.56017	0.10544
1528	0.69704	0.1357	0.57825	0.10658
1530	0.71303	0.137	0.59627	0.10867
1532	0.73465	0.13852	0.61924	0.10934
1534	0.7498	0.13937	0.64068	0.11055
1536	0.75911	0.13871	0.65938	0.10998
1538	0.77591	0.14024	0.67995	0.10945
1540	0.78831	0.14013	0.69659	0.10883
1542	0.78846	0.13926	0.70285	0.10646
1544	0.77992	0.13429	0.70117	0.10413
1546	0.76369	0.12953	0.69193	0.10082
1548	0.74448	0.12383	0.67474	0.09718
1550	0.719	0.11836	0.64925	0.09173
1552	0.69074	0.11275	0.61859	0.08739
1554	0.65948	0.10691	0.58208	0.08353
1556	0.63206	0.10256	0.54722	0.07907
1558	0.60688	0.09884	0.51424	0.07546
1560	0.5674	0.09343	0.47236	0.07073
1562	0.53131	0.0873	0.43537	0.06714
1564	0.5047	0.08347	0.40677	0.06424
1566	0.48187	0.0798	0.38161	0.06121
1568	0.46534	0.07726	0.36221	0.05836
1570	0.44657	0.07448	0.34306	0.05608
1572	0.42965	0.07245	0.32559	0.05374
1574	0.41873	0.07111	0.31333	0.05205
1576	0.40612	0.06954	0.30058	0.05094
1578	0.39017	0.0673	0.2874	0.04957
1580	0.37838	0.06557	0.27739	0.04797
1582	0.36946	0.0644	0.2698	0.04688
1584	0.36177	0.06328	0.26376	0.04607
1586	0.35583	0.06265	0.2591	0.04483
1588	0.35257	0.06211	0.25571	0.04432
1590	0.35168	0.06245	0.25457	0.04358
1592	0.35273	0.06275	0.25517	0.04319
1594	0.35427	0.06317	0.25685	0.04331
1596	0.35694	0.0638	0.25974	0.04342
1598	0.36113	0.06502	0.26364	0.04354
1600	0.36706	0.06615	0.26881	0.04353
1602	0.37402	0.0675	0.27533	0.04432
1604	0.38368	0.0694	0.28427	0.04544
1606	0.39583	0.07079	0.29612	0.04677
1608	0.4113	0.07337	0.31114	0.04839
1610	0.4295	0.07567	0.32924	0.05014
1612	0.45012	0.07866	0.34906	0.05196
1614	0.4745	0.0819	0.37264	0.05402
1616	0.50363	0.0858	0.39985	0.0565
1618	0.52888	0.08849	0.42524	0.05789
1620	0.55621	0.09026	0.45307	0.05918
1622	0.59102	0.09248	0.48712	0.06077
1624	0.62702	0.09459	0.5236	0.06197
1626	0.66409	0.09634	0.56129	0.0623
1628	0.70043	0.09577	0.60032	0.06204
1630	0.73766	0.09321	0.64061	0.06117
1632	0.77356	0.08717	0.68073	0.05985
1634	0.81502	0.08333	0.72266	0.05923
1636	0.84636	0.07848	0.75821	0.05651
1638	0.86764	0.0709	0.78787	0.05281
1640	0.88724	0.06211	0.81979	0.04594
1642	0.90496	0.05288	0.84938	0.04012
1644	0.92675	0.04303	0.88113	0.03155
1646	0.94786	0.03406	0.91444	0.02597
1648	0.96121	0.02613	0.94594	0.02496
1650	0.97608	0.01594	0.97274	0.02205
1652	1.00559	0.00775	0.99972	0.01335
1654	1	0	1	0
1656	0.98236	0.00742	0.98657	0.01434
1658	0.96334	0.01628	0.9636	0.02353
1660	0.94366	0.02479	0.93017	0.02986
1662	0.92004	0.03211	0.8888	0.03755
1664	0.88612	0.0374	0.84175	0.04355
1666	0.85252	0.04066	0.79669	0.04975
1668	0.8224	0.04346	0.75423	0.0556
1670	0.78837	0.04448	0.70967	0.05866
1672	0.75506	0.04581	0.66891	0.05955
1674	0.73046	0.04683	0.63719	0.06262
1676	0.69783	0.04704	0.60102	0.06303
1678	0.66779	0.04637	0.56652	0.06237
1680	0.63945	0.04721	0.53433	0.06245
1682	0.61694	0.04816	0.50694	0.06387
1684	0.59053	0.04835	0.47711	0.06387
1686	0.55231	0.04739	0.44178	0.06028
1688	0.51793	0.04688	0.41046	0.05703
1690	0.48412	0.04673	0.37974	0.0543
1692	0.44975	0.04601	0.35011	0.05156
1694	0.41983	0.04592	0.32456	0.04903
1696	0.38363	0.0446	0.29623	0.04533
1698	0.35223	0.04354	0.27283	0.04234
1700	0.32167	0.04147	0.25139	0.04012
1702	0.29102	0.03902	0.23215	0.03845
1704	0.26768	0.03686	0.21904	0.0375
1706	0.24858	0.03493	0.20981	0.0374
1708	0.23304	0.03324	0.20318	0.03776
1710	0.22135	0.03175	0.19903	0.03882
1712	0.21241	0.03062	0.1967	0.04026
1714	0.206	0.02984	0.19607	0.04166
1716	0.20205	0.02952	0.19704	0.04389
1718	0.19808	0.02931	0.19894	0.04672
1720	0.19376	0.02892	0.20148	0.05072
1722	0.19194	0.02891	0.2081	0.05649
1724	0.19159	0.02889	0.22005	0.06493
1726	0.19237	0.02977	0.24012	0.07837
1728	0.19381	0.03068	0.26631	0.09697
1730	0.19523	0.03158	0.28578	0.1104
1732	0.19821	0.0329	0.30471	0.12453
1734	0.20033	0.03407	0.33508	0.14673
1736	0.19872	0.03449	0.3743	0.17402
1738	0.19567	0.03445	0.40653	0.19788
1740	0.19094	0.03456	0.42514	0.21755
1742	0.18218	0.03359	0.43201	0.23266
1744	0.16975	0.0322	0.42828	0.23973
1746	0.15508	0.02976	0.41107	0.23667
1748	0.1392	0.02795	0.37887	0.22186
1750	0.12223	0.025	0.33405	0.19733
1752	0.10448	0.02109	0.28009	0.16534
1754	0.08935	0.01814	0.22903	0.13278
1756	0.07714	0.01544	0.18177	0.10153
1758	0.06767	0.01397	0.14277	0.07474
1760	0.06054	0.0132	0.11132	0.05417
1762	0.05456	0.01208	0.08716	0.03951
1764	0.05016	0.01109	0.0715	0.02974
1766	0.04647	0.01092	0.05952	0.02314
1768	0.04346	0.01115	0.04982	0.01827
1770	0.04157	0.0105	0.04231	0.01495
1772	0.03848	0.00973	0.03653	0.01381
1774	0.03542	0.00962	0.03289	0.01191
1776	0.03323	0.00992	0.02785	0.01279
1778	0.0318	0.00977	0.02419	0.01295
1780	0.02965	0.00998	0.02335	0.0115
1782	0.02852	0.01113	0.01998	0.01317
1784	0.02749	0.01242	0.0179	0.01352
1786	0.02618	0.01253	0.01611	0.01456
1788	0.02484	0.01309	0.01339	0.01441
1790	0.02425	0.01525	0.01184	0.01697
1792	0.02325	0.01779	0.01281	0.01798
1794	0.02186	0.02005	0.0127	0.01973
1796	0.02315	0.02277	0.0126	0.02893
1798	0.02077	0.02075	0.01091	0.0242
1800	0.01693	0.02224	0.00477	0.03488
1972	0.01462	0.01327	0.00287	0.02574
1974	0.01336	0.01013	0.00147	0.02173
1976	0.01257	0.00961	0.000429529	0.02006
1978	0.01744	0.00891	0.0046	0.01441
1980	0.02143	0.01003	0.00802	0.01085
1982	0.02319	0.01011	0.01047	0.00866
1984	0.02369	0.0101	0.01311	0.00656
1986	0.02419	0.01029	0.01402	0.00634
1988	0.02449	0.01019	0.01446	0.00675
1990	0.02511	0.00998	0.01458	0.0071
1992	0.02545	0.01009	0.01478	0.00602
1994	0.02581	0.01001	0.01523	0.00571
1996	0.02608	0.00989	0.01527	0.00611
1998	0.02605	0.00986	0.01547	0.00591
2000	0.02609	0.00981	0.01615	0.00548
2002	0.02624	0.00957	0.01623	0.00519
2004	0.0264	0.00961	0.01654	0.00525
2006	0.02676	0.00986	0.01706	0.00518
2008	0.02675	0.00983	0.01729	0.00482
2010	0.02701	0.00989	0.01731	0.00483
2012	0.02713	0.00998	0.01735	0.00482
2014	0.02714	0.01009	0.01783	0.00477
2016	0.0272	0.01011	0.01825	0.0048
2018	0.02726	0.01009	0.01844	0.00489
2020	0.02759	0.01017	0.01857	0.00489
2022	0.02786	0.01025	0.01913	0.0049
2024	0.02793	0.01034	0.01956	0.00494
2026	0.0281	0.01046	0.01991	0.00513
2028	0.02834	0.0105	0.02018	0.00538
2030	0.02868	0.01054	0.02037	0.00565
2032	0.02884	0.01057	0.02094	0.00572
2034	0.02892	0.01064	0.02129	0.00602
2036	0.02898	0.01063	0.02171	0.00622
2038	0.02907	0.01066	0.02235	0.00662
2040	0.02945	0.01077	0.02319	0.00697
2042	0.02986	0.01099	0.02385	0.00739
2044	0.03027	0.0112	0.02464	0.00776
2046	0.03064	0.01134	0.02559	0.0081
2048	0.03098	0.01144	0.02671	0.00854
2050	0.03144	0.01152	0.02791	0.00921
2052	0.03188	0.01169	0.02908	0.01019
2054	0.03225	0.01185	0.03036	0.0111
2056	0.03275	0.0121	0.0319	0.01197
2058	0.03336	0.01225	0.03385	0.0131
2060	0.03402	0.01242	0.03594	0.0144
2062	0.03493	0.01274	0.03838	0.01591
2064	0.03584	0.0131	0.04139	0.01767
2066	0.03709	0.01364	0.04507	0.01989
2068	0.03853	0.01418	0.04945	0.0225
2070	0.04016	0.01472	0.05476	0.02577
2072	0.04219	0.01544	0.0612	0.02985
2074	0.04476	0.01637	0.06903	0.03479
2076	0.04768	0.01749	0.07837	0.04063
2078	0.05136	0.01884	0.08968	0.04753
2080	0.05571	0.02056	0.10371	0.05593
2082	0.0608	0.02248	0.11983	0.06573
2084	0.06651	0.02462	0.13762	0.07662
2086	0.07237	0.02682	0.15551	0.08717
2088	0.07805	0.02888	0.17277	0.09744
2090	0.0831	0.03084	0.18855	0.10676
2092	0.08754	0.0322	0.20198	0.11482
2094	0.09075	0.03326	0.2104	0.12006
2096	0.09143	0.03332	0.21172	0.12077
2098	0.08919	0.03248	0.20497	0.11638
2100	0.08503	0.03079	0.19234	0.10851
2102	0.07993	0.02884	0.17706	0.0994
2104	0.07467	0.02669	0.16144	0.0899
2106	0.06999	0.02491	0.14713	0.08138
2108	0.06568	0.02327	0.13389	0.07338
2110	0.06195	0.02184	0.12237	0.06631
2112	0.05853	0.02057	0.11181	0.05998
2114	0.05553	0.01949	0.1027	0.05426
2116	0.05289	0.01853	0.09462	0.04912
2118	0.05063	0.01767	0.08729	0.04489
2120	0.04864	0.01701	0.08075	0.04112
2122	0.04692	0.01634	0.07503	0.03774
2124	0.04531	0.01575	0.07014	0.03479
2126	0.04398	0.01532	0.06574	0.03203
2128	0.04282	0.01491	0.06191	0.02978
2130	0.04176	0.01459	0.05853	0.02766
2132	0.04094	0.0143	0.05551	0.02596
2134	0.04015	0.01405	0.05286	0.02434
2136	0.03945	0.01383	0.05053	0.02293
2138	0.03877	0.01362	0.04825	0.02158
2140	0.03818	0.01338	0.04622	0.02047
2142	0.03768	0.01318	0.04427	0.01941
2144	0.03726	0.01299	0.04253	0.01842
2146	0.03674	0.01284	0.04088	0.01742
2148	0.03619	0.01256	0.03935	0.01643
2150	0.03589	0.01239	0.038	0.01565
2152	0.03551	0.01229	0.03653	0.01477
2154	0.03508	0.01214	0.03511	0.01407
2156	0.0346	0.01201	0.03385	0.01336
2158	0.03424	0.01189	0.03287	0.01274
2160	0.03388	0.01179	0.03182	0.01219
2162	0.03357	0.01167	0.03081	0.0117
2164	0.03325	0.01161	0.02983	0.01119
2166	0.03298	0.01145	0.02905	0.01076
2168	0.03269	0.0113	0.02831	0.01037
2170	0.03237	0.01118	0.02741	0.01008
2172	0.03211	0.01111	0.0266	0.00986
2174	0.03194	0.01111	0.02602	0.00948
2176	0.03175	0.01113	0.02548	0.00926
2178	0.0315	0.01103	0.02488	0.00902
2180	0.03128	0.01094	0.02442	0.00877
2182	0.0311	0.01095	0.02391	0.00859
2184	0.03105	0.01091	0.0234	0.00849
2186	0.03092	0.01095	0.02293	0.00833
2188	0.03078	0.01086	0.02236	0.00807
2190	0.03055	0.01078	0.02185	0.00784
2192	0.03043	0.0107	0.02138	0.00764
2194	0.03032	0.01065	0.02103	0.00743
2196	0.0301	0.01053	0.02047	0.00729
2198	0.02994	0.01052	0.01998	0.00727
2200	0.02983	0.01047	0.01953	0.00698
2202	0.02969	0.01043	0.01904	0.00686
2204	0.02951	0.01041	0.0187	0.00668
2206	0.02937	0.01032	0.01836	0.00658
2208	0.0293	0.01024	0.01821	0.00621
2210	0.02921	0.01016	0.01807	0.00599
2212	0.02902	0.01016	0.01776	0.00573
2214	0.02897	0.01022	0.01739	0.00573
2216	0.02889	0.0102	0.01719	0.00569
2218	0.0288	0.01009	0.017	0.00549
2220	0.02869	0.01002	0.01678	0.00534
2222	0.02852	0.00997	0.01662	0.0052
2224	0.02849	0.00993	0.01645	0.00506
2226	0.02853	0.00994	0.01626	0.00497
2228	0.02852	0.00997	0.01611	0.0049
2230	0.02846	0.01005	0.01596	0.00474
2232	0.02843	0.01007	0.01579	0.00471
2234	0.02844	0.00995	0.01578	0.00464
2236	0.02846	0.01	0.0156	0.00441
2238	0.02838	0.01009	0.01536	0.00459
2240	0.02832	0.01012	0.0152	0.00466
2242	0.02837	0.01008	0.01513	0.00449
2244	0.0284	0.01004	0.01506	0.00427
2246	0.02837	0.01008	0.01477	0.00418
2248	0.02829	0.01008	0.01452	0.00414
2250	0.02835	0.01004	0.01436	0.0042
2252	0.02841	0.0101	0.01427	0.00459
2254	0.02832	0.01014	0.01414	0.00471
2256	0.02833	0.01017	0.01401	0.0044
2258	0.02839	0.01027	0.01392	0.0042
2260	0.02849	0.0104	0.01376	0.00442
2262	0.02846	0.0105	0.01357	0.00467
2264	0.02855	0.01052	0.01334	0.00474
2266	0.02863	0.01056	0.0133	0.0047
2268	0.02873	0.0105	0.01322	0.00478
2270	0.02875	0.01055	0.01306	0.0049
2272	0.02875	0.01055	0.01264	0.00484
2274	0.02859	0.01051	0.01242	0.00483
2276	0.02849	0.01056	0.01229	0.00477
2278	0.02853	0.01057	0.01235	0.00481
2280	0.02856	0.01069	0.0122	0.00505
2282	0.02857	0.01083	0.01192	0.005
2284	0.02861	0.0107	0.01187	0.00521
2286	0.02854	0.01097	0.01162	0.0054
2288	0.02848	0.01122	0.01127	0.00595
2290	0.02839	0.01122	0.01116	0.00581
2292	0.02829	0.01117	0.01116	0.00577
2294	0.02811	0.01134	0.01113	0.00655
2296	0.02753	0.01158	0.01077	0.00732
2298	0.02727	0.01103	0.01048	0.00659
2300	0.02677	0.01067	0.01014	0.0066
2302	0.02648	0.0109	0.00856	0.00665
2304	0.02588	0.01198	0.00856	0.00694
2306	0.02535	0.01262	0.00905	0.00764
2308	0.025	0.01237	0.00897	0.00803
2310	0.02482	0.01149	0.00882	0.00812
2312	0.02428	0.01065	0.0076	0.00926
2314	0.02261	0.00974	0.00416	0.01202
2316	0.02207	0.01028	0.00344	0.01493
2318	0.0198	0.01072	0.00431	0.01553
2320	0.01867	0.0118	0.00482	0.01154
