# Supplementary material for: Single-cell mapping of lipid metabolites using an infrared probe in human-derived model systems
Source: Nat Commun. 2024 Jan 8;15:350. doi: 10.1038/s41467-023-44675-0 (PMC10774263; doi:10.1038/s41467-023-44675-0)
Supplement: Supplementary file 4 — Source Data [file 41467_2023_44675_MOESM4_ESM.zip › 6. Source Data Files/Figure 3/Figure3F.xlsx]

## Sheet: Sheet1
Ratio values			Ratio values	Gauss Fit
	Ctrl	GRN-KD		Ctrl	GRN-KD
0.02	1	0	0.02	25.5411	9.90926
0.0207	0	0	0.02018	25.5613	9.92127
0.02141	0	0	0.02036	25.582	9.93353
0.02211	0	0	0.02054	25.6032	9.94605
0.02281	0	0	0.0207	25.6227	9.95754
0.02352	0	0	0.02072	25.6249	9.95883
0.02422	0	0	0.0209	25.6471	9.97187
0.02492	0	0	0.02108	25.6699	9.98519
0.02563	0	0	0.02126	25.6931	9.99878
0.02633	0	0	0.02141	25.7135	10.0106
0.02703	1	0	0.02144	25.7169	10.0127
0.02773	0	0	0.02162	25.7412	10.0268
0.02844	2	0	0.02179	25.7661	10.0413
0.02914	0	0	0.02197	25.7916	10.056
0.02984	2	0	0.02211	25.8113	10.0674
0.03055	1	1	0.02215	25.8177	10.0711
0.03125	0	0	0.02233	25.8443	10.0864
0.03195	1	0	0.02251	25.8715	10.1021
0.03266	6	0	0.02269	25.8994	10.1181
0.03336	5	1	0.02281	25.9181	10.1288
0.03406	3	0	0.02287	25.9279	10.1344
0.03477	3	0	0.02305	25.9571	10.1511
0.03547	7	2	0.02323	25.9869	10.1681
0.03617	3	0	0.02341	26.0173	10.1854
0.03688	7	1	0.02352	26.0363	10.1962
0.03758	8	0	0.02359	26.0485	10.2031
0.03828	5	0	0.02377	26.0803	10.2212
0.03898	7	0	0.02395	26.1129	10.2396
0.03969	7	1	0.02413	26.1462	10.2584
0.04039	11	1	0.02422	26.1635	10.2681
0.04109	8	2	0.02431	26.1802	10.2775
0.0418	9	1	0.02449	26.215	10.2971
0.0425	15	0	0.02467	26.2505	10.317
0.0432	16	2	0.02485	26.2868	10.3373
0.04391	17	6	0.02492	26.302	10.3458
0.04461	22	0	0.02503	26.3239	10.358
0.04531	17	4	0.0252	26.3619	10.3791
0.04602	11	3	0.02538	26.4006	10.4007
0.04672	22	1	0.02556	26.4402	10.4227
0.04742	24	3	0.02563	26.455	10.4309
0.04813	30	2	0.02574	26.4807	10.4451
0.04883	20	3	0.02592	26.522	10.4679
0.04953	25	0	0.0261	26.5642	10.4912
0.05023	24	3	0.02628	26.6073	10.515
0.05094	41	2	0.02633	26.6191	10.5214
0.05164	42	2	0.02646	26.6514	10.5392
0.05234	36	3	0.02664	26.6964	10.5639
0.05305	41	3	0.02682	26.7423	10.589
0.05375	41	3	0.027	26.7893	10.6146
0.05445	54	7	0.02703	26.7973	10.619
0.05516	45	9	0.02718	26.8372	10.6408
0.05586	56	4	0.02736	26.8861	10.6674
0.05656	50	6	0.02754	26.9361	10.6946
0.05727	45	7	0.02772	26.9871	10.7223
0.05797	49	12	0.02773	26.9907	10.7242
0.05867	61	11	0.0279	27.0392	10.7505
0.05938	54	16	0.02808	27.0924	10.7792
0.06008	68	10	0.02826	27.1467	10.8085
0.06078	50	9	0.02844	27.2021	10.8383
0.06148	79	20	0.02844	27.2035	10.8391
0.06219	67	13	0.02862	27.2587	10.8687
0.06289	86	19	0.02879	27.3165	10.8997
0.06359	98	25	0.02897	27.3754	10.9313
0.0643	99	23	0.02914	27.431	10.961
0.065	104	26	0.02915	27.4355	10.9634
0.0657	103	18	0.02933	27.4969	10.9962
0.06641	123	26	0.02951	27.5596	11.0295
0.06711	118	29	0.02969	27.6235	11.0635
0.06781	134	25	0.02984	27.6772	11.0921
0.06852	105	39	0.02987	27.6887	11.0981
0.06922	112	46	0.03005	27.7552	11.1334
0.06992	143	50	0.03023	27.8231	11.1693
0.07063	154	45	0.03041	27.8923	11.2059
0.07133	137	51	0.03055	27.9474	11.2349
0.07203	167	48	0.03059	27.9629	11.2432
0.07273	154	50	0.03077	28.035	11.2811
0.07344	193	55	0.03095	28.1085	11.3197
0.07414	171	72	0.03113	28.1834	11.3591
0.07484	188	63	0.03125	28.2353	11.3863
0.07555	182	69	0.03131	28.2598	11.3991
0.07625	200	58	0.03149	28.3377	11.4399
0.07695	202	84	0.03167	28.4172	11.4814
0.07766	205	79	0.03185	28.4983	11.5237
0.07836	199	92	0.03195	28.5461	11.5487
0.07906	210	91	0.03203	28.5809	11.5668
0.07977	219	90	0.0322	28.6651	11.6106
0.08047	250	107	0.03238	28.751	11.6552
0.08117	246	115	0.03256	28.8385	11.7006
0.08188	235	115	0.03266	28.8863	11.7253
0.08258	268	108	0.03274	28.9278	11.7468
0.08328	233	101	0.03292	29.0187	11.7938
0.08398	247	131	0.0331	29.1115	11.8417
0.08469	272	146	0.03328	29.2059	11.8904
0.08539	303	138	0.03336	29.2478	11.912
0.08609	308	148	0.03346	29.3022	11.94
0.0868	271	155	0.03364	29.4003	11.9904
0.0875	300	151	0.03382	29.5003	12.0418
0.0882	338	173	0.034	29.6022	12.094
0.08891	320	172	0.03406	29.637	12.1119
0.08961	310	160	0.03418	29.706	12.1472
0.09031	300	204	0.03436	29.8118	12.2013
0.09102	303	182	0.03454	29.9195	12.2563
0.09172	311	181	0.03472	30.0293	12.3123
0.09242	303	190	0.03477	30.0619	12.3289
0.09313	340	236	0.0349	30.1411	12.3692
0.09383	330	219	0.03508	30.2549	12.4272
0.09453	329	238	0.03526	30.3709	12.4861
0.09523	329	201	0.03544	30.489	12.546
0.09594	339	251	0.03547	30.5122	12.5578
0.09664	347	223	0.03561	30.6093	12.607
0.09734	337	219	0.03579	30.7318	12.669
0.09805	372	239	0.03597	30.8565	12.7321
0.09875	353	226	0.03615	30.9835	12.7962
0.09945	329	255	0.03617	30.9956	12.8023
0.10016	366	234	0.03633	31.1128	12.8615
0.10086	328	278	0.03651	31.2445	12.9278
0.10156	337	252	0.03669	31.3785	12.9952
0.10227	381	257	0.03687	31.5149	13.0638
0.10297	348	270	0.03688	31.5218	13.0673
0.10367	359	288	0.03705	31.6538	13.1335
0.10438	350	279	0.03723	31.7951	13.2044
0.10508	334	238	0.03741	31.9389	13.2765
0.10578	355	307	0.03758	32.078	13.3461
0.10648	357	280	0.03759	32.0853	13.3498
0.10719	329	280	0.03777	32.2343	13.4243
0.10789	340	301	0.03795	32.3859	13.5
0.10859	324	280	0.03813	32.5402	13.577
0.1093	344	291	0.03828	32.6734	13.6434
0.11	345	312	0.03831	32.6971	13.6552
0.1107	313	279	0.03849	32.8568	13.7347
0.11141	311	242	0.03867	33.0192	13.8155
0.11211	355	312	0.03885	33.1845	13.8977
0.11281	355	277	0.03898	33.3103	13.9602
0.11352	382	311	0.03902	33.3526	13.9811
0.11422	355	302	0.0392	33.5236	14.0659
0.11492	342	283	0.03938	33.6975	14.1521
0.11563	350	287	0.03956	33.8744	14.2397
0.11633	308	293	0.03969	34.0011	14.3024
0.11703	334	307	0.03974	34.0542	14.3287
0.11773	333	312	0.03992	34.2372	14.4191
0.11844	324	266	0.0401	34.4232	14.5109
0.11914	276	285	0.04028	34.6123	14.6043
0.11984	286	309	0.04039	34.7285	14.6615
0.12055	303	301	0.04046	34.8046	14.699
0.12125	276	283	0.04064	35.0001	14.7953
0.12195	305	288	0.04082	35.1988	14.8932
0.12266	273	308	0.041	35.4008	14.9925
0.12336	244	285	0.04109	35.5044	15.0434
0.12406	254	299	0.04118	35.6061	15.0934
0.12477	263	242	0.04136	35.8149	15.1959
0.12547	242	272	0.04154	36.027	15.3
0.12617	245	244	0.04172	36.2426	15.4057
0.12688	235	246	0.0418	36.3434	15.4551
0.12758	245	284	0.0419	36.4617	15.513
0.12828	227	279	0.04208	36.6843	15.622
0.12898	244	201	0.04226	36.9105	15.7327
0.12969	214	249	0.04243	37.1404	15.8451
0.13039	199	257	0.0425	37.2246	15.8863
0.13109	217	245	0.04261	37.3739	15.9592
0.1318	203	263	0.04279	37.6111	16.075
0.1325	195	209	0.04297	37.8521	16.1927
0.1332	204	251	0.04315	38.0969	16.312
0.13391	163	215	0.0432	38.1619	16.3437
0.13461	157	191	0.04333	38.3456	16.4332
0.13531	165	212	0.04351	38.5981	16.5563
0.13602	165	230	0.04369	38.8546	16.6811
0.13672	156	203	0.04387	39.1151	16.8079
0.13742	174	217	0.04391	39.1726	16.8358
0.13812	141	174	0.04405	39.3796	16.9365
0.13883	141	232	0.04423	39.6482	17.0671
0.13953	176	197	0.04441	39.9209	17.1995
0.14023	147	179	0.04459	40.1978	17.334
0.14094	119	184	0.04461	40.231	17.3501
0.14164	127	196	0.04477	40.4789	17.4704
0.14234	131	176	0.04495	40.7643	17.6089
0.14305	130	168	0.04513	41.054	17.7493
0.14375	126	181	0.04531	41.348	17.8918
0.14445	144	176	0.04531	41.3536	17.8945
0.14516	131	155	0.04549	41.6465	18.0364
0.14586	127	190	0.04567	41.9494	18.1831
0.14656	102	171	0.04585	42.2568	18.3319
0.14727	118	180	0.04602	42.5608	18.479
0.14797	96	158	0.04602	42.5687	18.4829
0.14867	116	155	0.0462	42.8852	18.636
0.14938	110	152	0.04638	43.2064	18.7913
0.15008	125	166	0.04656	43.5323	18.9488
0.15078	107	154	0.04672	43.8213	19.0885
0.15148	95	133	0.04674	43.8629	19.1086
0.15219	108	140	0.04692	44.1983	19.2706
0.15289	85	146	0.0471	44.5385	19.435
0.15359	96	139	0.04728	44.8836	19.6016
0.1543	104	144	0.04742	45.1545	19.7324
0.155	104	144	0.04746	45.2336	19.7706
0.1557	84	121	0.04764	45.5886	19.9419
0.15641	96	118	0.04782	45.9487	20.1156
0.15711	71	109	0.048	46.3138	20.2918
0.15781	81	126	0.04813	46.5839	20.4221
0.15852	77	125	0.04818	46.684	20.4704
0.15922	91	143	0.04836	47.0594	20.6514
0.15992	89	129	0.04854	47.44	20.8349
0.16063	77	100	0.04872	47.8259	21.021
0.16133	77	120	0.04883	48.0722	21.1397
0.16203	93	114	0.0489	48.2171	21.2096
0.16273	72	125	0.04908	48.6137	21.4007
0.16344	78	99	0.04926	49.0156	21.5944
0.16414	69	112	0.04943	49.4231	21.7908
0.16484	66	114	0.04953	49.6418	21.8962
0.16555	73	100	0.04961	49.836	21.9898
0.16625	67	107	0.04979	50.2545	22.1915
0.16695	70	94	0.04997	50.6786	22.3958
0.16766	77	94	0.05015	51.1083	22.6029
0.16836	61	93	0.05023	51.2955	22.6931
0.16906	39	91	0.05033	51.5438	22.8128
0.16977	61	93	0.05051	51.985	23.0253
0.17047	55	99	0.05069	52.432	23.2407
0.17117	58	87	0.05087	52.8848	23.459
0.17188	68	88	0.05094	53.0618	23.5443
0.17258	72	84	0.05105	53.3435	23.6801
0.17328	49	89	0.05123	53.8081	23.904
0.17398	49	89	0.05141	54.2787	24.1309
0.17469	61	90	0.05159	54.7554	24.3607
0.17539	52	54	0.05164	54.8936	24.4273
0.17609	69	75	0.05177	55.2381	24.5935
0.1768	52	76	0.05195	55.7269	24.8292
0.1775	51	87	0.05213	56.2219	25.068
0.1782	51	78	0.05231	56.7231	25.3098
0.17891	53	55	0.05234	56.8179	25.3555
0.17961	55	66	0.05249	57.2306	25.5546
0.18031	47	60	0.05267	57.7444	25.8026
0.18102	47	67	0.05284	58.2645	26.0537
0.18172	41	52	0.05302	58.791	26.3079
0.18242	51	67	0.05305	58.8671	26.3447
0.18313	45	65	0.0532	59.3239	26.5653
0.18383	38	55	0.05338	59.8633	26.8259
0.18453	49	51	0.05356	60.4092	27.0897
0.18523	33	68	0.05374	60.9617	27.3568
0.18594	37	58	0.05375	60.986	27.3686
0.18664	40	49	0.05392	61.5208	27.6272
0.18734	51	62	0.0541	62.0865	27.9009
0.18805	48	51	0.05428	62.6589	28.1779
0.18875	33	60	0.05445	63.2054	28.4425
0.18945	44	60	0.05446	63.2381	28.4583
0.19016	38	41	0.05464	63.824	28.7421
0.19086	41	67	0.05482	64.4167	29.0293
0.19156	32	62	0.055	65.0163	29.3199
0.19227	34	54	0.05516	65.5617	29.5844
0.19297	33	55	0.05518	65.6228	29.614
0.19367	30	41	0.05536	66.2361	29.9117
0.19438	35	52	0.05554	66.8565	30.2128
0.19508	33	53	0.05572	67.4839	30.5175
0.19578	36	49	0.05586	67.9908	30.7639
0.19648	33	45	0.0559	68.1183	30.8258
0.19719	37	45	0.05608	68.7597	31.1377
0.19789	39	51	0.05625	69.4083	31.4532
0.19859	37	38	0.05643	70.0641	31.7724
0.1993	29	39	0.05656	70.5275	31.9981
			0.05661	70.727	32.0953
			0.05679	71.3971	32.4219
			0.05697	72.0745	32.7522
			0.05715	72.7592	33.0863
			0.05727	73.2124	33.3076
			0.05733	73.4512	33.4242
			0.05751	74.1505	33.7659
			0.05769	74.8572	34.1115
			0.05787	75.5713	34.4609
			0.05797	75.9718	34.657
			0.05805	76.2929	34.8143
			0.05823	77.0219	35.1715
			0.05841	77.7584	35.5327
			0.05859	78.5024	35.8979
			0.05867	78.8445	36.0659
			0.05877	79.254	36.2671
			0.05895	80.0131	36.6403
			0.05913	80.7799	37.0176
			0.05931	81.5542	37.3989
			0.05938	81.8757	37.5573
			0.05949	82.3362	37.7844
			0.05966	83.1258	38.1739
			0.05984	83.9232	38.5677
			0.06002	84.7282	38.9656
			0.06008	84.9813	39.0907
			0.0602	85.5409	39.3677
			0.06038	86.3614	39.774
			0.06056	87.1896	40.1846
			0.06074	88.0256	40.5994
			0.06078	88.2043	40.6882
			0.06092	88.8694	41.0185
			0.0611	89.721	41.442
			0.06128	90.5803	41.8698
			0.06146	91.4475	42.3019
			0.06148	91.5458	42.3509
			0.06164	92.3226	42.7385
			0.06182	93.2054	43.1794
			0.062	94.0961	43.6248
			0.06218	94.9947	44.0746
			0.06219	95.0567	44.1057
			0.06236	95.9011	44.529
			0.06254	96.8154	44.9878
			0.06272	97.7375	45.4511
			0.06289	98.6385	45.9043
			0.0629	98.6676	45.9189
			0.06308	99.6054	46.3913
			0.06325	100.551	46.8683
			0.06343	101.505	47.3499
			0.06359	102.34	47.7722
			0.06361	102.466	47.8361
			0.06379	103.436	48.3269
			0.06397	104.413	48.8224
			0.06415	105.398	49.3226
			0.0643	106.216	49.7387
			0.06433	106.391	49.8274
			0.06451	107.391	50.337
			0.06469	108.4	50.8513
			0.06487	109.416	51.3703
			0.065	110.158	51.7496
			0.06505	110.44	51.8941
			0.06523	111.472	52.4227
			0.06541	112.512	52.956
			0.06559	113.559	53.4942
			0.0657	114.218	53.8331
			0.06577	114.614	54.0371
			0.06595	115.677	54.585
			0.06613	116.748	55.1376
			0.06631	117.826	55.6952
			0.06641	118.456	56.0214
			0.06649	118.911	56.2576
			0.06666	120.005	56.8249
			0.06684	121.106	57.3971
			0.06702	122.214	57.9742
			0.06711	122.75	58.2537
			0.0672	123.33	58.5563
			0.06738	124.454	59.1433
			0.06756	125.584	59.7352
			0.06781	127.159	60.3321
			0.06852	131.744	60.5611
			0.06922	136.375	60.934
			0.06992	141.113	61.5408
			0.07063	146.023	62.1527
			0.07133	150.963	62.7695
			0.07203	155.999	62.9787
			0.07273	161.125	63.3913
			0.07344	166.412	64.0182
			0.07414	171.706	64.65
			0.07484	177.073	65.2869
			0.07555	182.587	65.4389
			0.07625	188.086	65.9288
			0.07695	193.64	66.5757
			0.07766	199.321	67.2277
			0.07836	204.963	67.8848
			0.07906	210.636	67.9756
			0.07977	216.414	68.5468
			0.08047	222.126	69.2139
			0.08117	227.844	69.8861
			0.08188	233.64	70.5633
			0.08258	239.341	70.6269
			0.08328	245.019	71.2456
			0.08398	250.665	71.9329
			0.08469	256.347	72.6253
			0.08539	261.896	73.3183
			0.08609	267.382	73.3227
			0.0868	272.871	74.0252
			0.0875	278.197	74.7327
			0.0882	283.428	75.4453
			0.08891	288.625	76.0865
			0.08961	293.633	76.1629
			0.09031	298.514	76.8856
			0.09054	300.057	77.6132
			0.09071	301.275	78.346
			0.09089	302.484	78.9313
			0.09102	303.325	79.0837
			0.09107	303.684	79.8264
			0.09125	304.873	80.5742
			0.09143	306.053	81.3269
			0.09161	307.223	81.8947
			0.09172	307.919	82.0846
			0.09179	308.382	82.8473
			0.09197	309.531	83.615
			0.09215	310.669	84.3876
			0.09233	311.797	84.8926
			0.09242	312.357	85.1652
			0.09251	312.914	85.9477
			0.09269	314.02	86.7352
			0.09287	315.115	87.5275
			0.09305	316.198	87.9656
			0.09313	316.688	88.3247
			0.09323	317.27	89.1268
			0.09341	318.33	89.9338
			0.09359	319.378	90.7456
			0.09377	320.414	91.1583
			0.09383	320.78	91.5622
			0.09395	321.438	92.3836
			0.09413	322.45	93.2098
			0.0943	323.449	94.0408
			0.09448	324.436	94.3798
			0.09453	324.687	94.8765
			0.09466	325.41	95.717
			0.09484	326.371	96.5621
			0.09502	327.319	97.4119
			0.0952	328.254	97.6733
			0.09523	328.4	98.2664
			0.09538	329.176	99.1255
			0.09556	330.084	99.9892
			0.09574	330.979	100.857
			0.09592	331.86	101.086
			0.09594	331.958	101.73
			0.0961	332.727	102.608
			0.09628	333.58	103.489
			0.09646	334.419	104.52
			0.09664	335.244	108.022
			0.09664	335.254	111.64
			0.09682	336.054	115.271
			0.097	336.85	118.962
			0.09718	337.631	122.766
			0.09734	338.331	126.572
			0.09736	338.398	130.431
			0.09754	339.149	134.339
			0.09771	339.886	138.349
			0.09789	340.608	142.346
			0.09805	341.222	146.382
			0.09807	341.314	150.511
			0.09825	342.005	154.612
			0.09843	342.681	158.74
			0.09861	343.341	162.949
			0.09875	343.838	167.116
			0.09879	343.986	171.296
			0.09897	344.615	175.543
			0.09915	345.228	179.732
			0.09933	345.825	183.919
			0.09945	346.215	188.157
			0.09951	346.406	192.321
			0.09969	346.971	196.466
			0.09987	347.52	200.586
			0.10005	348.053	204.734
			0.10016	348.377	208.786
			0.10023	348.569	212.796
			0.10041	349.069	216.814
			0.10059	349.552	220.72
			0.10077	350.019	224.567
			0.10086	350.257	228.4
			0.10095	350.469	232.107
			0.10112	350.902	233.489
			0.1013	351.319	234.42
			0.10148	351.719	235.345
			0.10156	351.883	235.736
			0.10166	352.101	236.264
			0.10184	352.467	237.178
			0.10202	352.816	238.087
			0.1022	353.148	238.989
			0.10227	353.269	239.332
			0.10238	353.462	239.886
			0.10256	353.759	240.777
			0.10274	354.039	241.661
			0.10292	354.302	242.54
			0.10297	354.373	242.786
			0.1031	354.548	243.412
			0.10328	354.776	244.278
			0.10346	354.986	245.138
			0.10364	355.179	245.991
			0.10367	355.213	246.145
			0.10382	355.355	246.837
			0.104	355.513	247.677
			0.10418	355.654	248.51
			0.10436	355.777	249.336
			0.10438	355.793	249.449
			0.10453	355.883	250.155
			0.10471	355.97	250.967
			0.10489	356.041	251.772
			0.10507	356.094	252.569
			0.10508	356.095	252.599
			0.10525	356.129	253.359
			0.10543	356.146	254.142
			0.10561	356.146	254.917
			0.10578	356.13	255.637
			0.10579	356.128	255.685
			0.10597	356.093	256.445
			0.10615	356.04	257.197
			0.10633	355.969	257.941
			0.10648	355.896	258.558
			0.10651	355.881	258.677
			0.10669	355.775	259.406
			0.10687	355.652	260.126
			0.10705	355.511	260.838
			0.10719	355.386	261.397
			0.10723	355.352	261.541
			0.10741	355.176	262.237
			0.10759	354.983	262.923
			0.10777	354.772	263.602
			0.10789	354.615	264.067
			0.10794	354.543	264.272
			0.10812	354.298	264.933
			0.1083	354.035	265.585
			0.10848	353.754	266.228
			0.10859	353.58	266.606
			0.10866	353.457	266.863
			0.10884	353.142	267.488
			0.10902	352.81	268.105
			0.1092	352.461	268.712
			0.1093	352.262	269.042
			0.10938	352.095	269.31
			0.10956	351.712	269.899
			0.10974	351.312	270.479
			0.10992	350.895	271.049
			0.11	350.702	271.303
			0.1101	350.461	271.61
			0.11028	350.011	272.161
			0.11046	349.544	272.703
			0.11064	349.06	273.235
			0.1107	348.887	273.419
			0.11082	348.56	273.757
			0.111	348.044	274.269
			0.11118	347.511	274.772
			0.11136	346.962	275.264
			0.11141	346.79	275.413
			0.11153	346.396	275.747
			0.11171	345.815	276.22
			0.11189	345.217	276.682
			0.11207	344.604	277.135
			0.11211	344.475	277.227
			0.11225	343.975	277.577
			0.11243	343.33	278.009
			0.11261	342.669	278.43
			0.11279	341.993	278.842
			0.11281	341.921	278.885
			0.11297	341.302	279.243
			0.11315	340.595	279.633
			0.11333	339.873	280.013
			0.11351	339.136	280.382
			0.11352	339.09	280.405
			0.11369	338.385	280.741
			0.11387	337.618	281.089
			0.11405	336.836	281.427
			0.11422	336.07	281.742
			0.11423	336.04	281.754
			0.11441	335.23	282.07
			0.11459	334.405	282.375
			0.11477	333.565	282.67
			0.11492	332.83	282.915
			0.11494	332.712	282.953
			0.11512	331.845	283.226
			0.1153	330.964	283.488
			0.11548	330.069	283.739
			0.11563	329.326	283.936
			0.11566	329.16	283.978
			0.11584	328.238	284.207
			0.11602	327.303	284.425
			0.1162	326.355	284.632
			0.11633	325.665	284.773
			0.11638	325.394	284.827
			0.11656	324.419	285.012
			0.11674	323.432	285.185
			0.11692	322.433	285.347
			0.11703	321.808	285.442
			0.1171	321.421	285.498
			0.11728	320.396	285.638
			0.11746	319.36	285.766
			0.11764	318.311	285.883
			0.11773	317.763	285.94
			0.11782	317.251	285.989
			0.118	316.179	286.084
			0.11818	315.096	286.168
			0.11835	314.001	286.24
			0.11844	313.477	286.27
			0.11853	312.895	286.301
			0.11871	311.778	286.35
			0.11889	310.65	286.389
			0.11907	309.511	286.415
			0.11914	309.081	286.423
			0.11925	308.362	286.431
			0.11943	307.203	286.435
			0.11961	306.033	286.428
			0.11979	304.853	286.41
			0.11984	304.526	286.403
			0.11997	303.663	286.38
			0.12015	302.464	286.339
			0.12033	301.254	286.287
			0.12051	300.036	286.224
			0.12055	299.753	286.207
			0.12125	294.907	286.149
			0.12195	289.931	286.062
			0.12266	284.762	285.965
			0.12336	279.558	285.856
			0.12406	274.255	285.841
			0.12477	268.788	285.736
			0.12547	263.32	285.605
			0.12617	257.787	285.463
			0.12688	252.117	285.309
			0.12758	246.481	285.304
			0.12828	240.81	285.144
			0.12898	235.114	284.968
			0.12969	229.321	284.781
			0.13039	223.603	284.586
			0.13109	217.889	284.583
			0.1318	212.106	284.374
			0.1325	206.426	284.153
			0.1332	200.775	283.922
			0.13391	195.083	283.707
			0.13461	189.516	283.679
			0.13531	184.002	283.426
			0.13602	178.471	283.162
			0.13672	173.085	282.886
			0.13742	167.772	282.662
			0.13812	162.538	282.6
			0.13883	157.315	282.303
			0.13953	152.255	281.995
			0.14023	147.29	281.676
			0.14094	142.353	281.433
			0.14164	137.589	281.347
			0.14234	132.931	281.007
			0.14305	128.316	280.656
			0.14348	125.565	280.295
			0.14366	124.434	280.057
			0.14375	123.878	279.923
			0.14384	123.311	279.54
			0.14402	122.195	279.147
			0.1442	121.087	278.744
			0.14438	119.986	278.52
			0.14445	119.554	278.33
			0.14456	118.893	277.906
			0.14474	117.807	277.472
			0.14492	116.729	277.027
			0.1451	115.659	276.801
			0.14516	115.286	276.572
			0.14528	114.596	276.107
			0.14546	113.541	275.632
			0.14564	112.494	275.147
			0.14582	111.454	274.95
			0.14586	111.196	274.652
			0.14599	110.423	274.147
			0.14617	109.399	273.632
			0.14635	108.383	273.108
			0.14653	107.374	272.949
			0.14656	107.223	272.574
			0.14671	106.374	272.03
			0.14689	105.381	271.476
			0.14707	104.396	270.913
			0.14725	103.419	270.799
			0.14727	103.316	270.341
			0.14743	102.45	269.759
			0.14761	101.488	269.168
			0.14779	100.535	268.568
			0.14797	99.5893	268.473
			0.14797	99.5833	267.958
			0.14815	98.6515	267.339
			0.14833	97.7216	266.712
			0.14851	96.7996	266.075
			0.14867	95.9706	266.039
			0.14869	95.8855	265.429
			0.14887	94.9792	264.775
			0.14905	94.0807	264.112
			0.14923	93.1902	263.469
			0.14938	92.4285	263.44
			0.1494	92.3074	262.76
			0.14958	91.4326	262.071
			0.14976	90.5655	261.373
			0.14994	89.7062	260.73
			0.15008	89.0563	260.668
			0.15012	88.8548	259.954
			0.1503	88.0112	259.232
			0.15048	87.1753	258.502
			0.15066	86.3472	257.902
			0.15078	85.8027	257.763
			0.15084	85.5269	257.017
			0.15102	84.7143	256.263
			0.1512	83.9094	255.501
			0.15138	83.1122	254.954
			0.15148	82.6669	254.732
			0.15156	82.3227	253.955
			0.15174	81.5408	253.17
			0.15192	80.7666	252.379
			0.1521	80	251.845
			0.15219	79.6054	251.579
			0.15228	79.241	250.773
			0.15246	78.4896	249.959
			0.15264	77.7457	249.138
			0.15281	77.0093	248.668
			0.15289	76.7031	248.311
			0.15299	76.2804	247.476
			0.15317	75.559	246.635
			0.15335	74.845	245.787
			0.15353	74.1384	245.387
			0.15359	73.9145	244.932
			0.15371	73.4392	244.071
			0.15389	72.7474	243.204
			0.15407	72.0628	242.33
			0.15425	71.3855	241.957
			0.1543	71.2006	241.45
			0.15443	70.7155	240.564
			0.15461	70.0527	239.671
			0.15479	69.3971	238.773
			0.15497	68.7487	238.48
			0.155	68.6358	237.869
			0.15515	68.1073	236.96
			0.15533	67.473	236.044
			0.15551	66.8458	235.123
			0.15569	66.2255	234.915
			0.1557	66.1791	234.197
			0.15587	65.6123	233.265
			0.15605	65.0059	231.268
			0.15622	64.4065	227.49
			0.1564	63.8139	223.695
			0.15641	63.7955	219.834
			0.15658	63.2281	215.858
			0.15676	62.649	211.885
			0.15694	62.0767	207.865
			0.15711	61.5497	203.745
			0.15712	61.5111	199.649
			0.1573	60.9521	195.522
			0.15748	60.3998	191.313
			0.15766	59.854	187.145
			0.15781	59.4051	182.964
			0.15784	59.3147	178.716
			0.15802	58.7819	174.527
			0.1582	58.2555	170.341
			0.15838	57.7355	166.105
			0.15852	57.3305	161.941
			0.15856	57.2218	157.796
			0.15874	56.7145	153.674
			0.15892	56.2134	149.521
			0.1591	55.7185	145.458
			0.15922	55.3818	141.431
			0.15928	55.2298	137.386
			0.15946	54.7471	133.442
			0.15964	54.2706	129.546
			0.15981	53.8001	125.644
			0.15992	53.5263	121.851
			0.15999	53.3355	118.114
			0.16017	52.8769	114.384
			0.16035	52.4242	110.769
			0.16053	51.9773	107.217
			0.16063	51.7368	103.681
			0.16071	51.5363	103.278
			0.16089	51.1009	102.397
			0.16107	50.6713	101.521
			0.16125	50.2473	100.649
			0.16133	50.0609	100.264
			0.16143	49.8289	99.7817
			0.16161	49.416	98.9192
			0.16179	49.0087	98.0612
			0.16197	48.6068	97.2078
			0.16203	48.4698	96.9154
			0.16215	48.2103	96.3591
			0.16233	47.8192	95.5151
			0.16251	47.4334	94.6758
			0.16269	47.0529	93.8412
			0.16273	46.9608	93.6382
			0.16287	46.6776	93.0114
			0.16305	46.3075	92.1863
			0.16322	45.9424	91.366
			0.1634	45.5825	90.5506
			0.16344	45.5111	90.388
			0.16358	45.2276	89.7399
			0.16376	44.8776	88.9341
			0.16394	44.5326	88.1332
			0.16412	44.1925	87.3371
			0.16414	44.1587	87.2577
			0.1643	43.8572	86.546
			0.16448	43.5266	85.7597
			0.16466	43.2009	84.9784
			0.16484	42.8798	84.202
			0.16484	42.8797	84.2017
			0.16502	42.5633	83.4306
			0.1652	42.2514	82.6641
			0.16538	41.9441	81.9026
			0.16555	41.6545	81.179
			0.16556	41.6413	81.146
			0.16574	41.343	80.3945
			0.16592	41.049	79.6479
			0.1661	40.7594	78.9064
			0.16625	40.5148	78.2753
			0.16628	40.4741	78.1699
			0.16646	40.193	77.4384
			0.16663	39.9162	76.7119
			0.16681	39.6436	75.9905
			0.16695	39.44	75.448
			0.16699	39.3751	75.2741
			0.16717	39.1106	74.5627
			0.16735	38.8502	73.8564
			0.16753	38.5938	73.1551
			0.16766	38.4135	72.6586
			0.16771	38.3413	72.4589
			0.16789	38.0927	71.7677
			0.16807	37.848	71.0816
			0.16825	37.607	70.4006
			0.16836	37.4613	69.9858
			0.16843	37.3698	69.7245
			0.16861	37.1364	69.0536
			0.16879	36.9066	68.3877
			0.16897	36.6805	67.7268
			0.16906	36.5659	67.3899
			0.16915	36.4579	67.071
			0.16933	36.2389	66.4202
			0.16951	36.0233	65.7745
			0.16969	35.8113	65.1338
			0.16977	35.713	64.8352
			0.16987	35.6026	64.4981
			0.17004	35.3973	63.8674
			0.17022	35.1953	63.2418
			0.1704	34.9967	62.6212
			0.17047	34.9242	62.3935
			0.17058	34.8012	62.0055
			0.17076	34.609	61.3949
			0.17094	34.4199	60.7893
			0.17112	34.234	60.1886
			0.17117	34.1845	60.0278
			0.1713	34.0511	59.5929
			0.17148	33.8713	59.0021
			0.17166	33.6945	58.4163
			0.17184	33.5206	57.8354
			0.17188	33.4819	57.7055
			0.17202	33.3497	57.2595
			0.1722	33.1816	56.6885
			0.17238	33.0164	56.1223
			0.17256	32.854	55.5611
			0.17258	32.8339	55.4913
			0.17274	32.6944	55.0047
			0.17292	32.5375	54.4532
			0.1731	32.3833	53.9066
			0.17328	32.2317	53.3647
			0.17328	32.2279	53.3511
			0.17345	32.0828	52.8277
			0.17363	31.9365	52.2955
			0.17381	31.7926	51.7681
			0.17398	31.6618	51.2843
			0.17399	31.6514	51.2455
			0.17417	31.5126	50.7276
			0.17435	31.3762	50.2144
			0.17453	31.2422	49.706
			0.17469	31.1261	49.2619
			0.17471	31.1106	49.2023
			0.17489	30.9813	48.7032
			0.17507	30.8544	48.2089
			0.17525	30.7297	47.7191
			0.17539	30.6338	47.3397
			0.17543	30.6072	47.2341
			0.17561	30.487	46.7536
			0.17579	30.3689	46.2777
			0.17597	30.253	45.8064
			0.17609	30.1751	45.4877
			0.17615	30.1391	45.3396
			0.17633	30.0274	44.8774
			0.17651	29.9176	44.4197
			0.17669	29.81	43.9664
			0.1768	29.7423	43.6798
			0.17687	29.7042	43.5177
			0.17704	29.6004	43.0733
			0.17722	29.4986	42.6335
			0.1774	29.3986	42.198
			0.1775	29.3457	41.9656
			0.17758	29.3006	41.7668
			0.17776	29.2043	41.3401
			0.17794	29.1098	40.9177
			0.17812	29.0172	40.4996
			0.1782	28.9771	40.3179
			0.1783	28.9262	40.0858
			0.17848	28.837	39.6762
			0.17866	28.7495	39.2709
			0.17884	28.6637	38.8698
			0.17891	28.6303	38.7131
			0.17902	28.5795	38.4729
			0.1792	28.4968	38.0802
			0.17938	28.4158	37.6916
			0.17956	28.3364	37.3072
			0.17961	28.3133	37.1949
			0.17974	28.2585	36.9268
			0.17992	28.1821	36.5505
			0.1801	28.1072	36.1782
			0.18028	28.0337	35.81
			0.18031	28.0196	35.739
			0.18045	27.9617	35.4458
			0.18063	27.8911	35.0855
			0.18081	27.8219	34.7292
			0.18099	27.754	34.3768
			0.18102	27.744	34.3243
			0.18117	27.6875	34.0283
			0.18135	27.6224	33.6837
			0.18153	27.5585	33.3429
			0.18171	27.4959	33.0059
			0.18172	27.4928	32.9891
			0.18189	27.4345	32.6727
			0.18207	27.3744	32.3433
			0.18225	27.3155	32.0176
			0.18242	27.2606	31.7115
			0.18243	27.2577	31.6956
			0.18261	27.2012	31.3773
			0.18279	27.1458	31.0626
			0.18297	27.0915	30.7516
			0.18313	27.0433	30.4729
			0.18315	27.0383	30.4442
			0.18333	26.9863	30.1403
			0.18351	26.9352	29.84
			0.18369	26.8853	29.5432
			0.18383	26.8458	29.3065
			0.18386	26.8364	29.2499
			0.18404	26.7885	28.9601
			0.18422	26.7415	28.6737
			0.1844	26.6956	28.3908
			0.18453	26.6637	28.1929
			0.18458	26.6506	28.1112
			0.18476	26.6066	27.835
			0.18494	26.5635	27.5621
			0.18512	26.5213	27.2925
			0.18523	26.4961	27.1306
			0.1853	26.4799	27.0262
			0.18548	26.4395	26.7631
			0.18566	26.3999	26.5033
			0.18584	26.3612	26.2467
			0.18594	26.3398	26.1037
			0.18602	26.3233	25.9932
			0.1862	26.2862	25.7429
			0.18638	26.2499	25.4957
			0.18656	26.2143	25.2515
			0.18664	26.1982	25.1396
			0.18674	26.1796	25.0104
			0.18692	26.1456	24.7724
			0.1871	26.1123	24.5374
			0.18727	26.0798	24.3053
			0.18734	26.0681	24.2219
			0.18745	26.0479	24.0763
			0.18763	26.0168	23.8501
			0.18781	25.9863	23.6268
			0.18799	25.9566	23.4064
			0.18805	25.9472	23.3368
			0.18817	25.9274	23.1889
			0.18835	25.8989	22.9741
			0.18853	25.8711	22.7622
			0.18871	25.8438	22.553
			0.18875	25.838	22.5076
			0.18889	25.8172	22.3466
			0.18907	25.7912	22.1429
			0.18925	25.7657	21.9419
			0.18943	25.7408	21.7435
			0.18945	25.7379	21.7201
			0.18961	25.7165	21.5478
			0.18979	25.6927	21.3547
			0.18997	25.6695	21.1641
			0.19015	25.6468	20.9762
			0.19016	25.6451	20.9622
			0.19033	25.6246	20.7907
			0.19051	25.6029	20.6078
			0.19068	25.5817	20.4273
			0.19086	25.5615	20.2537
			0.19086	25.5609	20.2493
			0.19104	25.5407	20.0738
			0.19122	25.5209	19.9006
			0.1914	25.5016	19.7299
			0.19156	25.4851	19.5823
			0.19158	25.4827	19.5614
			0.19176	25.4643	19.3954
			0.19194	25.4463	19.2316
			0.19212	25.4287	19.0701
			0.19227	25.4144	18.9376
			0.1923	25.4115	18.9109
			0.19248	25.3948	18.7539
			0.19266	25.3784	18.5991
			0.19284	25.3624	18.4465
			0.19297	25.3509	18.3363
			0.19302	25.3468	18.2961
			0.1932	25.3315	18.1477
			0.19338	25.3166	18.0016
			0.19356	25.3021	17.8575
			0.19367	25.2931	17.7676
			0.19374	25.2879	17.7155
			0.19392	25.274	17.5755
			0.1941	25.2605	17.4375
			0.19427	25.2473	17.3016
			0.19438	25.2397	17.2227
			0.19445	25.2344	17.1676
			0.19463	25.2218	17.0356
			0.19481	25.2096	16.9055
			0.19499	25.1976	16.7773
			0.19508	25.1919	16.7155
			0.19517	25.1859	16.651
			0.19535	25.1745	16.5266
			0.19553	25.1634	16.404
			0.19571	25.1525	16.2833
			0.19578	25.1484	16.2369
			0.19589	25.1419	16.1643
			0.19607	25.1316	16.0471
			0.19625	25.1215	15.9317
			0.19643	25.1117	15.818
			0.19648	25.1089	15.7856
			0.19661	25.1021	15.706
			0.19679	25.0928	15.5958
			0.19697	25.0837	15.4871
			0.19715	25.0748	15.3802
			0.19719	25.0726	15.3544
			0.19733	25.0661	15.2749
			0.19751	25.0577	15.1712
			0.19768	25.0494	15.0691
			0.19786	25.0414	14.9686
			0.19789	25.0402	14.9542
			0.19804	25.0336	14.8696
			0.19822	25.0259	14.7721
			0.1984	25.0185	14.6762
			0.19858	25.0112	14.5817
			0.19859	25.0109	14.5776
			0.19876	25.0041	14.4888
			0.19894	24.9973	14.3973
			0.19912	24.9905	14.3072
			0.1993	24.984	14.2186
