# Supplementary material for: Single-cell mapping of lipid metabolites using an infrared probe in human-derived model systems
Source: Nat Commun. 2024 Jan 8;15:350. doi: 10.1038/s41467-023-44675-0 (PMC10774263; doi:10.1038/s41467-023-44675-0)
Supplement: Supplementary file 4 — Source Data [file 41467_2023_44675_MOESM4_ESM.zip › 6. Source Data Files/Figure 4/Figure4E.xlsx]

## Sheet: Sheet1
Wavenumber(cm⁻¹)	Mean	Std	Mean	Std
	Astrocytes		Neurons
1350	0.28417	0.03937	0.22841	0.04627
1352	0.28415	0.04024	0.22834	0.04611
1354	0.28431	0.04114	0.22809	0.04639
1356	0.28425	0.04202	0.2275	0.04661
1358	0.28466	0.04251	0.2278	0.04595
1360	0.28666	0.04318	0.22894	0.04607
1362	0.29177	0.04499	0.23127	0.04676
1364	0.29827	0.04718	0.23574	0.04814
1366	0.30468	0.04781	0.24188	0.0489
1368	0.30964	0.04766	0.24884	0.05018
1370	0.31398	0.04815	0.2544	0.05171
1372	0.31921	0.04952	0.25843	0.05208
1374	0.32698	0.05158	0.2629	0.05395
1376	0.33552	0.05314	0.26925	0.0548
1378	0.34258	0.0535	0.27672	0.05529
1380	0.3491	0.05204	0.28632	0.05711
1382	0.35533	0.05026	0.29598	0.0597
1384	0.35996	0.04704	0.30447	0.06173
1386	0.36231	0.04371	0.31172	0.0641
1388	0.36371	0.04059	0.31916	0.06592
1390	0.36396	0.03846	0.32291	0.06683
1392	0.36298	0.0372	0.32479	0.06774
1394	0.36288	0.03613	0.32631	0.06776
1396	0.36372	0.03599	0.32694	0.0698
1398	0.3623	0.03679	0.32459	0.07278
1400	0.3591	0.03715	0.3222	0.07322
1402	0.35427	0.03735	0.31792	0.07162
1404	0.34846	0.03775	0.31301	0.07064
1406	0.34108	0.03782	0.30557	0.07004
1408	0.31988	0.02938	0.2886	0.06672
1410	0.30377	0.02529	0.27571	0.06531
1412	0.2911	0.02428	0.26557	0.06491
1414	0.28892	0.02449	0.26133	0.06456
1416	0.28647	0.02523	0.25519	0.06327
1418	0.2829	0.0255	0.24937	0.06266
1420	0.2775	0.025	0.24478	0.06071
1422	0.27103	0.02388	0.24018	0.0589
1424	0.26687	0.02397	0.2363	0.05864
1426	0.26554	0.02424	0.23552	0.0579
1428	0.26621	0.02514	0.23495	0.05802
1430	0.27073	0.02712	0.23856	0.05757
1432	0.27845	0.02922	0.24451	0.05874
1434	0.28833	0.03106	0.25173	0.06021
1436	0.29903	0.0329	0.2585	0.06312
1438	0.31054	0.0346	0.26837	0.06488
1440	0.31904	0.03563	0.27648	0.06497
1442	0.32453	0.0364	0.28132	0.06541
1444	0.32964	0.03713	0.28623	0.06641
1446	0.3336	0.038	0.28978	0.06696
1448	0.33864	0.03835	0.29259	0.06725
1450	0.34275	0.03962	0.29452	0.06718
1452	0.34913	0.04224	0.29664	0.06733
1454	0.35573	0.04646	0.29711	0.06901
1456	0.35892	0.0502	0.29363	0.07058
1458	0.356	0.05224	0.28682	0.0685
1460	0.35052	0.05364	0.27979	0.0652
1462	0.3466	0.05511	0.2743	0.06442
1464	0.34553	0.05743	0.26988	0.06442
1466	0.34485	0.05875	0.26703	0.06403
1468	0.33495	0.05526	0.26279	0.06195
1470	0.31621	0.04627	0.25575	0.06127
1472	0.29119	0.03559	0.2443	0.05956
1474	0.26567	0.02677	0.23252	0.05539
1476	0.24797	0.02191	0.22462	0.05264
1478	0.23667	0.01944	0.22014	0.05162
1480	0.23139	0.01817	0.21858	0.05139
1482	0.23042	0.01742	0.22051	0.05241
1484	0.23303	0.01759	0.22583	0.05292
1486	0.23871	0.01802	0.23362	0.0542
1488	0.24685	0.01861	0.24381	0.05661
1490	0.25879	0.01982	0.25792	0.06045
1492	0.27396	0.02126	0.27614	0.06419
1494	0.28916	0.02264	0.29309	0.06735
1496	0.3082	0.02476	0.31381	0.07245
1498	0.32736	0.02718	0.33453	0.07787
1500	0.34729	0.02906	0.35726	0.08188
1502	0.36799	0.03052	0.38082	0.08586
1504	0.38487	0.03241	0.39881	0.09145
1506	0.40712	0.03484	0.42128	0.09941
1508	0.43737	0.03795	0.45588	0.10571
1510	0.4649	0.0397	0.48896	0.10877
1512	0.49308	0.04172	0.52147	0.11305
1514	0.51823	0.04347	0.5487	0.11728
1516	0.53915	0.04457	0.57013	0.12195
1518	0.55441	0.0452	0.58754	0.12351
1520	0.56596	0.0462	0.59812	0.12744
1522	0.57948	0.04764	0.6123	0.1283
1524	0.59148	0.04751	0.62464	0.12803
1526	0.60709	0.04756	0.63933	0.12646
1528	0.6232	0.04725	0.65451	0.12552
1530	0.63817	0.04694	0.66766	0.12295
1532	0.65267	0.04687	0.67649	0.12423
1534	0.66958	0.04748	0.68804	0.12294
1536	0.68104	0.047	0.69472	0.12061
1538	0.69179	0.04721	0.69517	0.12431
1540	0.70263	0.04838	0.69546	0.12846
1542	0.70665	0.04798	0.69521	0.12313
1544	0.70364	0.04674	0.69099	0.11717
1546	0.69063	0.04403	0.68106	0.10998
1548	0.67542	0.04215	0.66697	0.10494
1550	0.65397	0.04063	0.64754	0.10032
1552	0.63066	0.03969	0.627	0.09567
1554	0.60432	0.03918	0.60448	0.09361
1556	0.5813	0.03911	0.5828	0.09291
1558	0.562	0.04044	0.56137	0.09782
1560	0.52864	0.03901	0.53521	0.09243
1562	0.50175	0.03576	0.51429	0.08445
1564	0.48172	0.03395	0.49606	0.08036
1566	0.46288	0.0325	0.47823	0.07668
1568	0.44878	0.03188	0.46267	0.07569
1570	0.43423	0.03111	0.44757	0.07285
1572	0.4204	0.02928	0.43334	0.06934
1574	0.41052	0.02862	0.42072	0.06856
1576	0.40034	0.02849	0.40902	0.06894
1578	0.38906	0.02741	0.39832	0.06503
1580	0.38006	0.02655	0.38971	0.06242
1582	0.37226	0.02586	0.38214	0.0603
1584	0.36636	0.02537	0.3765	0.05889
1586	0.36068	0.02517	0.37112	0.05751
1588	0.35583	0.02504	0.36683	0.05668
1590	0.35222	0.02478	0.36374	0.05593
1592	0.35039	0.02476	0.36258	0.05548
1594	0.34909	0.02469	0.36206	0.0552
1596	0.34855	0.0249	0.36355	0.05479
1598	0.34897	0.02514	0.36644	0.05476
1600	0.35064	0.02604	0.37073	0.05443
1602	0.35487	0.02674	0.37813	0.05577
1604	0.36115	0.02759	0.38931	0.05665
1606	0.3707	0.0287	0.40584	0.05865
1608	0.38302	0.03043	0.42637	0.06082
1610	0.39891	0.03261	0.45301	0.06327
1612	0.41734	0.03501	0.48513	0.06667
1614	0.43707	0.03798	0.51838	0.07085
1616	0.46402	0.04226	0.56368	0.07862
1618	0.49109	0.04632	0.61593	0.08175
1620	0.51761	0.04946	0.66698	0.08396
1622	0.54922	0.05371	0.71998	0.0865
1624	0.586	0.05547	0.77622	0.08812
1626	0.62001	0.05506	0.8192	0.0851
1628	0.656	0.05174	0.85175	0.08157
1630	0.68989	0.04702	0.87158	0.07446
1632	0.72355	0.0414	0.88397	0.06675
1634	0.7613	0.03879	0.89812	0.06191
1636	0.80547	0.03358	0.9142	0.05678
1638	0.83453	0.0253	0.92386	0.052
1640	0.85817	0.01889	0.93234	0.04715
1642	0.88133	0.01432	0.94078	0.04311
1644	0.90614	0.01193	0.95132	0.03964
1646	0.93727	0.0109	0.96739	0.03242
1648	0.96101	0.01007	0.97807	0.02305
1650	0.97451	0.01107	0.98369	0.01705
1652	0.99525	0.00621	0.997	0.01166
1654	1	0	1	0
1656	0.98207	0.01022	0.98964	0.01296
1658	0.96051	0.01285	0.97957	0.0265
1660	0.93459	0.01132	0.96401	0.03511
1662	0.9042	0.01057	0.94245	0.03834
1664	0.86566	0.01211	0.91231	0.03969
1666	0.82995	0.01501	0.88211	0.04058
1668	0.79943	0.02186	0.85449	0.03997
1670	0.76206	0.02611	0.81948	0.03879
1672	0.72488	0.02671	0.78513	0.03867
1674	0.69517	0.02971	0.75623	0.04002
1676	0.66032	0.02995	0.72256	0.04011
1678	0.62888	0.02985	0.69099	0.04079
1680	0.59913	0.03055	0.6588	0.04034
1682	0.57351	0.03251	0.62863	0.04124
1684	0.54318	0.03467	0.59353	0.04233
1686	0.50635	0.03234	0.55624	0.04063
1688	0.4748	0.03067	0.5246	0.0396
1690	0.44233	0.02915	0.49256	0.03925
1692	0.40942	0.02776	0.46105	0.03929
1694	0.38067	0.02676	0.4313	0.04139
1696	0.34163	0.025	0.3875	0.04392
1698	0.31064	0.02237	0.34788	0.04473
1700	0.27577	0.01917	0.29784	0.0453
1702	0.2446	0.01564	0.25422	0.04208
1704	0.22209	0.01404	0.22314	0.0399
1706	0.20243	0.01394	0.19633	0.03758
1708	0.18619	0.01496	0.17476	0.03584
1710	0.17354	0.01694	0.15827	0.03419
1712	0.16421	0.01922	0.14614	0.03152
1714	0.15735	0.02201	0.13552	0.0301
1716	0.15277	0.02523	0.12631	0.0296
1718	0.15011	0.03026	0.11805	0.02947
1720	0.15081	0.03548	0.1127	0.02925
1722	0.15397	0.04213	0.10913	0.02903
1724	0.16028	0.0511	0.10658	0.02939
1726	0.1703	0.06204	0.10391	0.03058
1728	0.18386	0.07453	0.1028	0.03199
1730	0.20141	0.08914	0.10173	0.03462
1732	0.21853	0.10299	0.1003	0.03696
1734	0.24198	0.12033	0.10037	0.03984
1736	0.26361	0.13503	0.10158	0.04101
1738	0.281	0.14661	0.10154	0.04199
1740	0.29842	0.15805	0.10096	0.04313
1742	0.31081	0.16712	0.10042	0.04243
1744	0.31682	0.17289	0.09881	0.04263
1746	0.31391	0.17275	0.09497	0.04266
1748	0.2982	0.16482	0.09057	0.04096
1750	0.27158	0.14909	0.08365	0.03775
1752	0.23581	0.12595	0.07592	0.03398
1754	0.19982	0.10239	0.06956	0.02978
1756	0.16541	0.08071	0.06328	0.02681
1758	0.13484	0.06205	0.05709	0.0255
1760	0.11282	0.04817	0.05343	0.02306
1762	0.09492	0.03533	0.04842	0.01998
1764	0.08249	0.02836	0.04502	0.01987
1766	0.07456	0.0247	0.04279	0.01952
1768	0.06807	0.02246	0.04036	0.0182
1770	0.06211	0.01983	0.03883	0.01608
1772	0.05821	0.02017	0.03622	0.01336
1774	0.05629	0.01989	0.03605	0.01344
1776	0.05189	0.01818	0.03328	0.01641
1778	0.04909	0.01753	0.02967	0.01666
1780	0.0477	0.01772	0.02662	0.01923
2030	0.02467	0.00407	0.02048	0.00626
2032	0.02468	0.00412	0.02054	0.006
2034	0.02473	0.00407	0.02034	0.00591
2036	0.02483	0.00402	0.02023	0.0059
2038	0.02482	0.00413	0.02007	0.00632
2040	0.02494	0.00408	0.02014	0.0065
2042	0.025	0.00399	0.02038	0.0062
2044	0.02507	0.00396	0.02054	0.00624
2046	0.02515	0.00395	0.02069	0.00622
2048	0.02528	0.004	0.02073	0.00618
2050	0.02549	0.00405	0.02081	0.00597
2052	0.02568	0.00416	0.02074	0.00589
2054	0.02571	0.00414	0.02079	0.0059
2056	0.02586	0.00409	0.02076	0.00599
2058	0.02603	0.00415	0.02075	0.00604
2060	0.02627	0.00417	0.02076	0.00595
2062	0.02656	0.00426	0.02092	0.0058
2064	0.02689	0.00441	0.02101	0.00567
2066	0.02737	0.00452	0.02089	0.00573
2068	0.02785	0.00464	0.02086	0.00586
2070	0.02836	0.00484	0.02088	0.00611
2072	0.02895	0.00503	0.02092	0.00599
2074	0.02989	0.00519	0.02101	0.00565
2076	0.03103	0.00544	0.02115	0.00572
2078	0.03243	0.00591	0.02123	0.00585
2080	0.03403	0.00651	0.02141	0.00567
2082	0.03603	0.00711	0.02167	0.00552
2084	0.03824	0.00782	0.02167	0.00564
2086	0.04051	0.00863	0.02163	0.00567
2088	0.04265	0.00968	0.02174	0.00565
2090	0.04464	0.01048	0.02188	0.00584
2092	0.04644	0.01111	0.02193	0.00585
2094	0.04751	0.01154	0.0219	0.00593
2096	0.04762	0.01158	0.02189	0.00585
2098	0.04636	0.01106	0.02196	0.00553
2100	0.04449	0.01028	0.02172	0.00564
2102	0.04223	0.00943	0.02155	0.00573
2104	0.04006	0.00874	0.02144	0.00557
2106	0.03813	0.00807	0.02131	0.00542
2108	0.0365	0.00741	0.02117	0.0054
2110	0.03506	0.00687	0.02099	0.00551
2112	0.03375	0.00642	0.02092	0.0053
2114	0.03263	0.00603	0.0209	0.00517
2116	0.03157	0.00572	0.02087	0.00521
2118	0.03072	0.00536	0.02064	0.00524
2120	0.02996	0.00507	0.02063	0.00525
2122	0.02933	0.00487	0.02051	0.0053
2124	0.02872	0.00474	0.02032	0.00531
2126	0.02823	0.00456	0.02031	0.00522
2128	0.02776	0.00439	0.02025	0.00507
2130	0.02737	0.00432	0.02028	0.00501
2132	0.02703	0.00421	0.02016	0.00516
2134	0.02673	0.00408	0.01998	0.00517
2136	0.02639	0.00411	0.01997	0.00502
2138	0.02611	0.0041	0.02001	0.00494
2140	0.02588	0.0041	0.02004	0.00495
2142	0.02565	0.00399	0.01982	0.00509
2144	0.02546	0.00389	0.01968	0.00519
2146	0.02521	0.00385	0.01964	0.0051
2148	0.02503	0.00383	0.01955	0.00507
2150	0.02484	0.00375	0.01956	0.00504
2152	0.02465	0.00363	0.01951	0.00485
2154	0.02442	0.00352	0.01945	0.0049
2156	0.02425	0.00351	0.01951	0.00484
2158	0.0241	0.00351	0.01937	0.00488
2160	0.02395	0.00342	0.01928	0.00474
2162	0.02383	0.00347	0.0192	0.00483
2164	0.02364	0.00345	0.01922	0.0047
2166	0.02354	0.00344	0.01918	0.00474
2168	0.02341	0.00345	0.01911	0.00482
2170	0.02328	0.00343	0.01892	0.00488
2172	0.02316	0.00339	0.01895	0.00483
2174	0.02301	0.00333	0.01899	0.00489
2176	0.02288	0.00331	0.01885	0.00508
2178	0.02282	0.00331	0.01879	0.00508
2180	0.02279	0.00329	0.01879	0.00489
2182	0.02267	0.00327	0.01882	0.00474
2184	0.02252	0.00327	0.01876	0.00482
2186	0.02235	0.00334	0.01858	0.00488
2188	0.0223	0.00336	0.0185	0.00479
2190	0.02228	0.00324	0.0185	0.00485
