# Supplementary material for: Single-cell mapping of lipid metabolites using an infrared probe in human-derived model systems
Source: Nat Commun. 2024 Jan 8;15:350. doi: 10.1038/s41467-023-44675-0 (PMC10774263; doi:10.1038/s41467-023-44675-0)
Supplement: Supplementary file 4 — Source Data [file 41467_2023_44675_MOESM4_ESM.zip › 6. Source Data Files/Figure 4/Figure4G.xlsx]

## Sheet: Sheet1
Wavenumber (cm-1)	Top->Bottom
1350	0.26368	0.24087	0.25731	0.30843	0.35663	0.29647	0.25639	0.22805
1352	0.26144	0.23764	0.25415	0.30642	0.35417	0.29388	0.25526	0.22671
1354	0.25978	0.2376	0.25192	0.30324	0.35115	0.29311	0.25501	0.22554
1356	0.25777	0.23829	0.24954	0.30066	0.34818	0.29233	0.25593	0.22552
1358	0.25797	0.23812	0.24723	0.29902	0.34609	0.29126	0.25674	0.22876
1360	0.25962	0.24008	0.24662	0.29931	0.34595	0.29213	0.2588	0.23059
1362	0.25975	0.24235	0.24654	0.30271	0.34945	0.29534	0.26324	0.23173
1364	0.26546	0.24707	0.25006	0.30691	0.35489	0.30026	0.27032	0.23846
1366	0.27227	0.25033	0.25624	0.31204	0.36067	0.30734	0.27639	0.24524
1368	0.27926	0.25902	0.25996	0.31714	0.36633	0.31558	0.28342	0.25209
1370	0.28334	0.26522	0.263	0.32045	0.37021	0.32074	0.28854	0.25885
1372	0.28602	0.26887	0.26356	0.32354	0.37449	0.32665	0.29408	0.26513
1374	0.2925	0.27362	0.26727	0.32871	0.38088	0.33271	0.30211	0.27169
1376	0.30154	0.28307	0.27247	0.33392	0.3869	0.34011	0.30992	0.27613
1378	0.3096	0.29004	0.27612	0.33899	0.39096	0.34732	0.31923	0.2848
1380	0.3176	0.29697	0.2762	0.34151	0.39257	0.3536	0.32808	0.29315
1382	0.32922	0.30558	0.27867	0.34393	0.39353	0.3598	0.3386	0.30498
1384	0.34026	0.31627	0.28022	0.34678	0.39439	0.3695	0.34965	0.31521
1386	0.34831	0.32217	0.27676	0.34507	0.39087	0.37599	0.35686	0.32456
1388	0.35521	0.33045	0.27244	0.34244	0.38611	0.37949	0.36342	0.33386
1390	0.36189	0.33628	0.27139	0.34177	0.38238	0.38205	0.36883	0.33972
1392	0.36647	0.34009	0.26896	0.34018	0.37892	0.38428	0.37121	0.34467
1394	0.36684	0.34244	0.26458	0.33903	0.37662	0.38614	0.37369	0.35044
1396	0.3684	0.34606	0.26027	0.33908	0.37543	0.38784	0.37521	0.35244
1398	0.36959	0.34611	0.25497	0.33772	0.37487	0.38875	0.37353	0.34708
1400	0.36641	0.34414	0.25253	0.33576	0.37153	0.38441	0.37054	0.34772
1402	0.36023	0.33893	0.24837	0.33225	0.36718	0.3819	0.36768	0.3433
1404	0.35203	0.32932	0.24164	0.32598	0.36193	0.37512	0.36353	0.33188
1406	0.34367	0.32116	0.23757	0.31847	0.35485	0.36842	0.35448	0.3289
1408	0.33717	0.30756	0.21776	0.30172	0.3482	0.34113	0.34548	0.30452
1410	0.33071	0.29404	0.19808	0.28508	0.34159	0.31402	0.33653	0.28029
1412	0.3243	0.28061	0.17852	0.26855	0.33503	0.2871	0.32765	0.25622
1414	0.32291	0.27504	0.18215	0.26939	0.33779	0.28714	0.32083	0.25322
1416	0.31456	0.26727	0.18396	0.26933	0.3398	0.28235	0.3135	0.24851
1418	0.30402	0.26047	0.18114	0.2684	0.34017	0.27713	0.30918	0.24657
1420	0.29748	0.25572	0.17697	0.26127	0.33026	0.26766	0.30251	0.24068
1422	0.29471	0.25117	0.17279	0.25541	0.32056	0.26221	0.296	0.2375
1424	0.28876	0.24597	0.17272	0.25065	0.31286	0.25931	0.29087	0.23273
1426	0.28451	0.24331	0.17198	0.24858	0.3103	0.25618	0.28889	0.22904
1428	0.28366	0.24528	0.16862	0.25009	0.31362	0.25533	0.29	0.23045
1430	0.29048	0.2511	0.1727	0.25648	0.32286	0.26135	0.29423	0.2335
1432	0.29591	0.25958	0.18195	0.26745	0.33791	0.27104	0.30024	0.24046
1434	0.30464	0.26614	0.19331	0.27983	0.35539	0.28135	0.30926	0.2463
1436	0.31451	0.27512	0.20162	0.29381	0.37421	0.29089	0.3227	0.25663
1438	0.32135	0.28184	0.21328	0.30613	0.38904	0.30219	0.3325	0.26569
1440	0.32606	0.28577	0.22251	0.31425	0.4006	0.30994	0.33875	0.27167
1442	0.3285	0.29028	0.22837	0.32037	0.40965	0.31579	0.34313	0.27415
1444	0.33717	0.29562	0.23716	0.32728	0.41794	0.32232	0.34801	0.27945
1446	0.3452	0.30082	0.24415	0.33346	0.42636	0.32662	0.35245	0.2866
1448	0.34769	0.30456	0.2469	0.34031	0.43561	0.33138	0.35625	0.29203
1450	0.34836	0.30515	0.25121	0.34793	0.44637	0.33527	0.35886	0.29272
1452	0.35039	0.30647	0.26148	0.35872	0.46302	0.34187	0.36153	0.2947
1454	0.35179	0.30822	0.27001	0.37192	0.48388	0.34986	0.36464	0.29718
1456	0.35486	0.30475	0.27126	0.38215	0.50033	0.35548	0.3666	0.29517
1458	0.34485	0.29776	0.26788	0.38132	0.50282	0.35047	0.35684	0.29301
1460	0.32859	0.28729	0.26741	0.37405	0.49561	0.33824	0.34443	0.281
1462	0.31613	0.28005	0.26778	0.37306	0.49613	0.33354	0.33756	0.27228
1464	0.31466	0.2762	0.26896	0.37721	0.50385	0.33569	0.33605	0.27083
1466	0.31053	0.27339	0.26994	0.37658	0.50518	0.33225	0.33113	0.26806
1468	0.30439	0.27177	0.26411	0.364	0.48426	0.32385	0.32501	0.26396
1470	0.2969	0.26486	0.24138	0.33633	0.43987	0.30638	0.31638	0.25522
1472	0.28789	0.25538	0.21107	0.30037	0.38377	0.28361	0.3024	0.24245
1474	0.27277	0.24033	0.18259	0.2622	0.32737	0.25684	0.28657	0.22501
1476	0.26531	0.23068	0.16418	0.23878	0.29342	0.23941	0.27586	0.21354
1478	0.26069	0.22761	0.15738	0.22384	0.27162	0.2285	0.26569	0.21083
1480	0.25794	0.22743	0.15307	0.21708	0.26116	0.22506	0.26286	0.20931
1482	0.25966	0.22844	0.15313	0.21501	0.25693	0.22503	0.26411	0.20817
1484	0.2649	0.23366	0.15649	0.21625	0.25821	0.22676	0.2687	0.21026
1486	0.27204	0.24084	0.15993	0.222	0.26435	0.23525	0.27778	0.21814
1488	0.28124	0.2533	0.16467	0.2312	0.27379	0.24728	0.2922	0.22872
1490	0.29838	0.26753	0.17234	0.24254	0.28661	0.26246	0.3109	0.24583
1492	0.32426	0.28532	0.18429	0.25538	0.30202	0.27974	0.32998	0.26235
1494	0.34672	0.30822	0.1949	0.27	0.31929	0.2987	0.34909	0.28207
1496	0.37046	0.33304	0.20884	0.28882	0.34079	0.31976	0.37403	0.30197
1498	0.39188	0.35878	0.22406	0.30714	0.36287	0.34076	0.40165	0.32555
1500	0.41454	0.38419	0.23914	0.32354	0.38169	0.36333	0.42556	0.35
1502	0.44164	0.40871	0.25479	0.34213	0.40147	0.38541	0.45033	0.37508
1504	0.46678	0.43218	0.26859	0.36181	0.42365	0.4099	0.47736	0.39913
1506	0.50376	0.46051	0.27968	0.3867	0.45367	0.44122	0.51292	0.42763
1508	0.54207	0.49506	0.30112	0.41221	0.48365	0.47569	0.54896	0.45495
1510	0.57497	0.52893	0.32871	0.43564	0.51079	0.50547	0.58148	0.47874
1512	0.60773	0.56507	0.35392	0.46175	0.53899	0.53535	0.61578	0.51481
1514	0.64242	0.60061	0.37592	0.4874	0.56702	0.56355	0.64881	0.55025
1516	0.66874	0.62725	0.39155	0.50921	0.59184	0.59196	0.67928	0.57271
1518	0.68286	0.64181	0.40625	0.52475	0.60803	0.60729	0.69805	0.58767
1520	0.70162	0.65439	0.4093	0.53833	0.62292	0.62506	0.71346	0.60488
1522	0.71516	0.67016	0.42339	0.55042	0.63413	0.63849	0.72661	0.61958
1524	0.7237	0.68185	0.43865	0.563	0.64493	0.64862	0.74057	0.63014
1526	0.73736	0.69435	0.45827	0.57754	0.65753	0.65943	0.75322	0.64086
1528	0.75287	0.71003	0.48025	0.59296	0.67116	0.67261	0.76597	0.65517
1530	0.76318	0.72007	0.49937	0.60608	0.68211	0.68383	0.77606	0.67029
1532	0.77605	0.73133	0.50867	0.62179	0.69724	0.7001	0.79019	0.68345
1534	0.78618	0.74031	0.52581	0.63463	0.70696	0.70937	0.79703	0.69221
1536	0.79095	0.74317	0.54203	0.64377	0.71495	0.71449	0.80273	0.69758
1538	0.80069	0.75135	0.53961	0.658	0.72924	0.73363	0.81508	0.71173
1540	0.80649	0.75588	0.54142	0.6701	0.73971	0.74237	0.82452	0.72263
1542	0.79794	0.75035	0.54709	0.66904	0.73484	0.7357	0.81605	0.71824
1544	0.78921	0.73936	0.55069	0.66232	0.72376	0.72376	0.8026	0.70587
1546	0.77101	0.72369	0.55398	0.64743	0.70503	0.70517	0.78169	0.68802
1548	0.75211	0.7079	0.54695	0.63321	0.68802	0.68947	0.76545	0.6763
1550	0.7292	0.68657	0.5304	0.6133	0.66657	0.67015	0.745	0.66027
1552	0.70459	0.66357	0.50981	0.59161	0.64369	0.6489	0.72188	0.64515
1554	0.67747	0.63772	0.48418	0.56781	0.61971	0.62892	0.69936	0.62659
1556	0.65576	0.61984	0.45962	0.54924	0.60052	0.61464	0.68083	0.61036
1558	0.64099	0.60243	0.42779	0.53463	0.58625	0.60249	0.66577	0.60192
1560	0.60251	0.56658	0.40391	0.49731	0.54639	0.56243	0.62456	0.56074
1562	0.57113	0.54054	0.39507	0.46979	0.51682	0.53013	0.59402	0.52898
1564	0.54808	0.52038	0.38235	0.45232	0.49653	0.5101	0.57293	0.50647
1566	0.52772	0.5	0.3681	0.43521	0.4773	0.48926	0.55072	0.4876
1568	0.51196	0.48295	0.35409	0.42454	0.46483	0.4779	0.53663	0.47487
1570	0.49113	0.46401	0.34135	0.40801	0.44652	0.45869	0.51508	0.45416
1572	0.47257	0.4461	0.33199	0.39321	0.43037	0.44117	0.49547	0.43659
1574	0.46075	0.43377	0.3226	0.38549	0.42138	0.43152	0.48508	0.42809
1576	0.44652	0.42282	0.30907	0.37559	0.41071	0.41833	0.47259	0.41741
1578	0.43019	0.41095	0.30081	0.36229	0.39643	0.404	0.45419	0.39658
1580	0.41902	0.39905	0.29601	0.3532	0.38633	0.39216	0.44212	0.38484
1582	0.41182	0.38921	0.29229	0.34655	0.3773	0.38379	0.43271	0.37705
1584	0.40462	0.38093	0.28868	0.34088	0.37092	0.37636	0.42466	0.36964
1586	0.39769	0.37348	0.28415	0.33528	0.36473	0.37064	0.41739	0.36436
1588	0.39213	0.37033	0.2805	0.33137	0.36028	0.36537	0.41211	0.3592
1590	0.38771	0.36875	0.27906	0.32935	0.35698	0.36373	0.40809	0.35361
1592	0.38551	0.36751	0.27792	0.32759	0.35508	0.36047	0.40591	0.35045
1594	0.38681	0.36646	0.27569	0.32673	0.35421	0.35873	0.40694	0.3488
1596	0.38841	0.36657	0.27512	0.32657	0.35399	0.35997	0.40775	0.35061
1598	0.38966	0.36793	0.2774	0.32761	0.35575	0.36254	0.40992	0.35454
1600	0.3933	0.37351	0.28123	0.33002	0.35867	0.36661	0.41482	0.35719
1602	0.40263	0.38329	0.28596	0.33489	0.3653	0.37425	0.4233	0.36609
1604	0.41693	0.39699	0.2926	0.34206	0.37305	0.38458	0.43488	0.37483
1606	0.43567	0.41575	0.30238	0.35241	0.38492	0.39977	0.4521	0.39267
1608	0.45647	0.44011	0.31502	0.36651	0.40097	0.42102	0.47499	0.41568
1610	0.48721	0.47206	0.33215	0.38361	0.42189	0.44813	0.50452	0.44304
1612	0.52307	0.50912	0.35228	0.40405	0.44603	0.4809	0.53825	0.47555
1614	0.56138	0.55001	0.37269	0.42736	0.47437	0.51668	0.57681	0.51385
1616	0.61472	0.60488	0.395	0.45898	0.51215	0.5633	0.6309	0.56612
1618	0.6682	0.66239	0.4314	0.48944	0.54763	0.60734	0.68354	0.61823
1620	0.71631	0.7166	0.46828	0.52016	0.58293	0.65132	0.73379	0.66747
1622	0.77157	0.775	0.50105	0.55714	0.62441	0.70384	0.78823	0.72262
1624	0.82054	0.82785	0.54827	0.59738	0.66552	0.74961	0.83893	0.77007
1626	0.85801	0.86757	0.59194	0.6363	0.70172	0.78832	0.8751	0.80608
1628	0.88166	0.89332	0.64295	0.67671	0.73752	0.81543	0.90173	0.83815
1630	0.89203	0.90577	0.69514	0.71319	0.76568	0.83524	0.91452	0.85327
1632	0.90246	0.91458	0.73989	0.75008	0.79516	0.85601	0.92636	0.87009
1634	0.92208	0.93012	0.76652	0.79438	0.83186	0.89118	0.94554	0.89882
1636	0.93484	0.94125	0.81275	0.83556	0.8644	0.90929	0.95925	0.91535
1638	0.93504	0.94223	0.85887	0.85755	0.87954	0.91056	0.95928	0.91211
1640	0.93733	0.94671	0.89793	0.87717	0.89344	0.91635	0.95992	0.91982
1642	0.9415	0.95287	0.92828	0.89589	0.90854	0.92584	0.96029	0.93005
1644	0.95309	0.9648	0.94371	0.92023	0.93038	0.94916	0.96982	0.95085
1646	0.97224	0.98131	0.95883	0.95121	0.95931	0.97724	0.98884	0.9743
1648	0.97748	0.98573	0.98812	0.96196	0.96683	0.9765	0.98974	0.97534
1650	0.98082	0.98883	1.00348	0.97581	0.97714	0.98459	0.99355	0.98288
1652	1.00639	1.00667	0.98769	1.0086	1.00571	1.02208	1.01214	1.01469
1654	1	1	1	1	1	1	1	1
1656	0.97296	0.97381	1.01204	0.97318	0.97271	0.96548	0.9723	0.9651
1658	0.94532	0.95072	1.00431	0.95151	0.94872	0.94227	0.94795	0.94552
1660	0.91846	0.92897	0.97959	0.9318	0.92488	0.92558	0.92457	0.92925
1662	0.89235	0.90402	0.93833	0.90782	0.89935	0.90678	0.90019	0.90951
1664	0.85593	0.86829	0.89704	0.86962	0.86297	0.87133	0.86778	0.87573
1666	0.82203	0.83467	0.85816	0.83529	0.82976	0.84051	0.83722	0.8471
1668	0.79561	0.80847	0.80843	0.80979	0.80494	0.82213	0.81336	0.82661
1670	0.76181	0.7731	0.7586	0.77341	0.77103	0.78891	0.78095	0.792
1672	0.72365	0.73421	0.71871	0.73314	0.73451	0.74864	0.74681	0.75032
1674	0.6963	0.70452	0.6768	0.70605	0.70807	0.72483	0.72206	0.72058
1676	0.6597	0.66406	0.63661	0.66523	0.66989	0.68126	0.6857	0.67915
1678	0.62641	0.63154	0.60327	0.63201	0.63722	0.64794	0.6529	0.64513
1680	0.59339	0.60029	0.56603	0.60177	0.60779	0.61792	0.62228	0.61756
1682	0.56935	0.57603	0.52817	0.58094	0.58813	0.60071	0.60022	0.5952
1684	0.53704	0.54098	0.48012	0.54737	0.55741	0.56765	0.56765	0.56298
1686	0.49691	0.49943	0.44447	0.50469	0.51667	0.52131	0.52703	0.51459
1688	0.46611	0.4666	0.41434	0.47169	0.48531	0.48683	0.49564	0.47747
1690	0.43435	0.43529	0.38281	0.439	0.45392	0.45454	0.46441	0.44445
1692	0.40504	0.40514	0.35114	0.40662	0.42335	0.42358	0.43433	0.41322
1694	0.37949	0.37921	0.32043	0.3815	0.40041	0.39996	0.40985	0.39028
1696	0.3394	0.33872	0.27853	0.34305	0.36307	0.35809	0.36696	0.34784
1698	0.30424	0.302	0.2505	0.31477	0.33471	0.32225	0.33235	0.31029
1700	0.25951	0.2546	0.21813	0.28108	0.30037	0.27845	0.2862	0.26215
1702	0.21896	0.21284	0.19075	0.24909	0.26715	0.23563	0.24271	0.21992
1704	0.19429	0.1863	0.17457	0.2286	0.24593	0.20928	0.21407	0.19218
1706	0.17332	0.16388	0.15878	0.21097	0.22836	0.18596	0.18876	0.16934
1708	0.15343	0.14609	0.1452	0.19731	0.21441	0.16796	0.16929	0.14908
1710	0.13991	0.13213	0.13791	0.18774	0.20564	0.15505	0.15436	0.13421
1712	0.12868	0.12148	0.13344	0.18156	0.2008	0.14551	0.1427	0.1223
1714	0.12089	0.11363	0.12922	0.17827	0.20032	0.13744	0.134	0.1117
1716	0.11608	0.10882	0.12607	0.17898	0.20404	0.13219	0.12684	0.1028
1718	0.11261	0.10424	0.12807	0.18262	0.21279	0.13039	0.12158	0.09689
1720	0.10684	0.0987	0.13398	0.18755	0.22367	0.13068	0.11757	0.09342
1722	0.10261	0.09518	0.14065	0.19721	0.24059	0.13357	0.11554	0.09008
1724	0.09995	0.09152	0.15205	0.21244	0.26541	0.13823	0.1154	0.08437
1726	0.09795	0.08966	0.16881	0.23247	0.29693	0.1458	0.11611	0.0838
1728	0.0973	0.08984	0.18843	0.2581	0.33694	0.15428	0.11918	0.08375
1730	0.09737	0.08927	0.2152	0.29111	0.38793	0.16559	0.12295	0.08344
1732	0.09482	0.0892	0.24096	0.32771	0.44372	0.1801	0.12603	0.08361
1734	0.09086	0.08882	0.28203	0.38064	0.52497	0.20249	0.12873	0.0832
1736	0.09012	0.08974	0.32938	0.43215	0.60291	0.22496	0.12674	0.08044
1738	0.08947	0.09236	0.3681	0.48082	0.67588	0.24815	0.12234	0.07902
1740	0.08425	0.09182	0.41196	0.52877	0.74937	0.26623	0.11381	0.0771
1742	0.08177	0.08693	0.44414	0.56351	0.80568	0.27829	0.10473	0.07622
1744	0.07841	0.08776	0.45627	0.57846	0.83224	0.28534	0.09446	0.07411
1746	0.0741	0.08842	0.44283	0.57132	0.82455	0.28126	0.08557	0.06774
1748	0.0722	0.08101	0.41218	0.53779	0.7773	0.26491	0.07804	0.06017
1750	0.06652	0.07379	0.36144	0.48431	0.69827	0.23724	0.07254	0.04963
1752	0.06231	0.06851	0.299	0.4075	0.58419	0.20348	0.06779	0.04265
1754	0.0586	0.06131	0.24315	0.33817	0.48063	0.17119	0.06446	0.04198
1756	0.05223	0.05502	0.19222	0.27437	0.38655	0.14256	0.06069	0.0398
1758	0.04968	0.05095	0.14996	0.21722	0.30062	0.11456	0.05849	0.0338
1760	0.05049	0.0481	0.11857	0.17607	0.23852	0.09577	0.05556	0.02386
1762	0.04493	0.04393	0.09154	0.14249	0.18705	0.07965	0.05109	0.01618
1764	0.04322	0.03947	0.07311	0.11918	0.15253	0.06819	0.0495	0.0187
1766	0.04528	0.0353	0.06219	0.10259	0.1322	0.05978	0.04901	0.01852
1768	0.03799	0.03181	0.05562	0.091	0.11531	0.05371	0.04875	0.01425
1770	0.03186	0.03045	0.04615	0.08446	0.10303	0.04839	0.04503	0.01299
1772	0.03017	0.02331	0.03873	0.07847	0.09376	0.04326	0.04143	0.00199
1774	0.02604	0.02246	0.03854	0.07144	0.08684	0.04193	0.04033	-0.00123
1776	0.02275	0.02004	0.03491	0.06651	0.08155	0.03525	0.04235	0.02113
1778	0.01438	0.01914	0.02594	0.06178	0.07762	0.0315	0.04028	0.01999
1780	0.00718	0.02176	0.01817	0.06041	0.07304	0.02952	0.03776	0.02172
1782	0.01292	0.02222	0.01959	0.05902	0.06903	0.02848	0.0354	0.01883
1784	0.01176	0.0198	0.0236	0.05529	0.06501	0.02493	0.03958	0.01215
1786	-0.00777	0.02568	0.03023	0.05374	0.05946	0.02079	0.04073	0.0093
1788	-0.01171	0.02357	0.02765	0.05248	0.0553	0.01524	0.04063	0.01518
1790	-0.02173	0.01578	0.03075	0.05454	0.05004	0.00781	0.03887	0.0122
1792	-0.00925	0.0182	0.02102	0.05844	0.05187	0.00328	0.02323	0.02156
1794	-0.02394	-0.00171	-0.00425	0.05527	0.05085	0.00382	0.0227	0.03766
1796	-0.03561	0.01864	0.01855	0.05635	0.05616	-0.00642	0.02188	0.02844
1798	0.02139	0.02814	0.03015	0.06143	0.05997	-0.02798	0.02871	0.03438
1800	0.04496	-0.00298	0.01236	0.0634	0.06033	-0.00341	0.01353	0.01639
1972	0.01885	0.0096	0.01141	0.0335	0.03727	0.00828	0.01392	0.00991
1974	0.00958	0.01406	0.01107	0.02288	0.02908	0.01243	0.01406	0.0076
1976	0.00482	0.01635	0.0109	0.01744	0.02489	0.01456	0.01413	0.00642
1978	0.00294	0.01737	0.01772	0.02215	0.03077	0.00657	0.0155	-0.00343
1980	0.01397	0.01837	0.01456	0.02413	0.03271	0.00778	0.01786	0.000781753
1982	0.0185	0.01685	0.01401	0.02591	0.03272	0.01018	0.02186	0.00206
1984	0.01983	0.0177	0.01313	0.02629	0.03272	0.01248	0.02327	0.00982
1986	0.01929	0.01749	0.01152	0.02715	0.03278	0.01382	0.0228	0.01178
1988	0.0185	0.01814	0.01217	0.02696	0.03229	0.01317	0.02279	0.01358
1990	0.01573	0.01691	0.01251	0.02655	0.03203	0.01339	0.02322	0.01145
1992	0.01895	0.01486	0.01301	0.02618	0.03262	0.01488	0.02347	0.01159
1994	0.01873	0.01497	0.01271	0.02675	0.03303	0.01579	0.02362	0.0107
1996	0.0195	0.01547	0.01292	0.0266	0.03288	0.01496	0.02392	0.01246
1998	0.0207	0.01648	0.01372	0.02628	0.03271	0.01455	0.02459	0.01425
2000	0.02262	0.01719	0.01413	0.02648	0.03256	0.0152	0.02472	0.01569
2002	0.02386	0.01783	0.01441	0.02681	0.03254	0.01585	0.02477	0.01475
2004	0.02236	0.01694	0.01507	0.02711	0.03287	0.01558	0.02457	0.01371
2006	0.02199	0.01641	0.01645	0.02736	0.03324	0.0147	0.0239	0.01463
2008	0.02134	0.01551	0.01671	0.02736	0.03362	0.01497	0.02356	0.01546
2010	0.0219	0.01688	0.01623	0.0272	0.03389	0.01549	0.02361	0.01495
2012	0.02273	0.01778	0.01555	0.02757	0.03431	0.01555	0.02329	0.01402
2014	0.02137	0.01695	0.01617	0.028	0.03449	0.01571	0.02368	0.01213
2016	0.02115	0.01692	0.0167	0.02837	0.03482	0.0157	0.02372	0.01293
2018	0.02259	0.01715	0.01673	0.02881	0.03527	0.01572	0.02361	0.01308
2020	0.02267	0.01803	0.01675	0.02918	0.03592	0.0163	0.02387	0.01422
2022	0.02216	0.01791	0.01684	0.02939	0.03652	0.01642	0.02385	0.0147
2024	0.02188	0.01844	0.01754	0.03002	0.03731	0.01631	0.02375	0.01458
2026	0.0229	0.01822	0.01837	0.03032	0.038	0.01684	0.02353	0.01405
2028	0.02285	0.01843	0.0186	0.03085	0.03879	0.01688	0.02358	0.01401
2030	0.02333	0.01835	0.01904	0.03133	0.03975	0.01708	0.02367	0.0143
2032	0.02297	0.01864	0.0192	0.03194	0.04096	0.01704	0.02347	0.01481
2034	0.0228	0.01879	0.01929	0.03267	0.04226	0.01684	0.02328	0.01423
2036	0.02235	0.01822	0.01985	0.03348	0.04359	0.01712	0.02357	0.01432
2038	0.02301	0.0183	0.02109	0.03453	0.04528	0.01809	0.02344	0.01426
2040	0.02329	0.01843	0.02175	0.03558	0.04705	0.01819	0.02333	0.01438
2042	0.02356	0.01878	0.02245	0.03678	0.0489	0.01888	0.0235	0.0148
2044	0.02356	0.01912	0.02319	0.03803	0.05089	0.01936	0.02364	0.01404
2046	0.02251	0.01943	0.02415	0.03956	0.05325	0.01965	0.02378	0.01404
2048	0.02205	0.01949	0.0249	0.04135	0.05629	0.02021	0.02379	0.01462
2050	0.02205	0.01962	0.02574	0.04336	0.0597	0.02066	0.02361	0.01477
2052	0.02275	0.01972	0.02688	0.04571	0.06309	0.02112	0.02367	0.01486
2054	0.0233	0.01979	0.02799	0.04809	0.06705	0.02205	0.02383	0.01448
2056	0.02362	0.01961	0.02981	0.05083	0.07151	0.02298	0.02372	0.01436
2058	0.02326	0.01968	0.03248	0.05371	0.07635	0.02429	0.02372	0.01427
2060	0.02317	0.01977	0.03461	0.05752	0.08218	0.02576	0.02386	0.01433
2062	0.02279	0.01982	0.03745	0.0618	0.08906	0.0269	0.02418	0.01461
2064	0.02242	0.01987	0.04145	0.06708	0.09766	0.02837	0.02431	0.01519
2066	0.02306	0.0201	0.04573	0.07331	0.10794	0.03042	0.02423	0.01565
2068	0.02277	0.02068	0.0513	0.08111	0.12043	0.03291	0.02425	0.01601
2070	0.02221	0.02095	0.05844	0.09054	0.13544	0.0359	0.02442	0.0154
2072	0.02204	0.02084	0.06701	0.10191	0.15379	0.03931	0.02445	0.01527
2074	0.02258	0.02117	0.07803	0.11585	0.17575	0.04367	0.02468	0.01527
2076	0.02257	0.02203	0.09087	0.1323	0.2022	0.04868	0.02499	0.01535
2078	0.02227	0.02292	0.10691	0.1526	0.23353	0.05513	0.02514	0.0162
2080	0.02305	0.02382	0.12652	0.17599	0.26978	0.06275	0.02538	0.0171
2082	0.02368	0.0251	0.14961	0.20333	0.31043	0.07156	0.02576	0.01817
2084	0.02337	0.02653	0.17487	0.23145	0.35283	0.08094	0.02625	0.01854
2086	0.02358	0.02767	0.20051	0.25966	0.39424	0.09046	0.02652	0.01838
2088	0.02428	0.02852	0.22398	0.28471	0.43176	0.09934	0.02663	0.01937
2090	0.02416	0.0299	0.24502	0.30722	0.46398	0.10753	0.02713	0.02089
2092	0.02393	0.03089	0.262	0.32431	0.48801	0.11393	0.02772	0.02168
2094	0.02368	0.03132	0.27155	0.33369	0.50037	0.11764	0.02812	0.02173
2096	0.02357	0.03136	0.2711	0.33254	0.4972	0.11813	0.02807	0.02154
2098	0.02344	0.03093	0.25982	0.32073	0.47851	0.11481	0.02762	0.02165
2100	0.02345	0.03004	0.24154	0.30179	0.44894	0.10844	0.02697	0.02127
2102	0.02382	0.02887	0.22022	0.27875	0.41468	0.10015	0.0267	0.02081
2104	0.02371	0.02753	0.19842	0.2556	0.37958	0.09178	0.0262	0.01983
2106	0.02299	0.02613	0.17839	0.2331	0.34613	0.08399	0.02564	0.01879
2108	0.02244	0.02486	0.16041	0.213	0.31549	0.07695	0.02532	0.01824
2110	0.02212	0.02409	0.14445	0.19381	0.28764	0.07019	0.02495	0.01799
2112	0.02197	0.02364	0.13065	0.17712	0.26247	0.06444	0.02464	0.0176
2114	0.02132	0.02289	0.11809	0.16198	0.23969	0.05961	0.02436	0.01796
2116	0.02164	0.02244	0.1068	0.14898	0.21945	0.05513	0.02404	0.01775
2118	0.02185	0.02176	0.09707	0.13718	0.20137	0.0509	0.02382	0.01698
2120	0.02124	0.02125	0.0892	0.12659	0.18541	0.04712	0.02362	0.01649
2122	0.02105	0.02083	0.08214	0.11737	0.17129	0.04408	0.02334	0.0165
2124	0.02098	0.02026	0.07572	0.10932	0.159	0.04174	0.02302	0.01654
2126	0.02097	0.02032	0.07024	0.10265	0.14831	0.03943	0.02285	0.01623
2128	0.02093	0.01989	0.06598	0.09636	0.13892	0.03723	0.02293	0.01604
2130	0.02093	0.01939	0.06217	0.09119	0.13064	0.03572	0.02277	0.01634
2132	0.02091	0.01926	0.05891	0.08637	0.12337	0.03433	0.0226	0.01649
2134	0.02061	0.01889	0.05593	0.08236	0.11699	0.0328	0.02234	0.01615
2136	0.02042	0.01852	0.05311	0.07861	0.1112	0.03166	0.02231	0.01576
2138	0.02064	0.01851	0.05048	0.07536	0.10601	0.03062	0.02224	0.01572
2140	0.02066	0.01845	0.04832	0.07232	0.10123	0.02988	0.02202	0.01542
2142	0.02021	0.01823	0.04678	0.06944	0.0968	0.02887	0.02191	0.01491
2144	0.02017	0.01834	0.04471	0.06663	0.09251	0.02801	0.02188	0.01547
2146	0.01992	0.01833	0.04284	0.06389	0.08858	0.02711	0.02176	0.01524
2148	0.01984	0.01798	0.04094	0.06144	0.08473	0.02619	0.02172	0.01535
2150	0.01968	0.01799	0.03914	0.05908	0.0811	0.02536	0.02164	0.01506
2152	0.01961	0.0182	0.03733	0.05696	0.0777	0.02482	0.02153	0.0148
2154	0.01986	0.01828	0.03555	0.05469	0.07435	0.024	0.02144	0.01464
2156	0.02002	0.01814	0.03411	0.05278	0.07128	0.02339	0.02138	0.01453
2158	0.02013	0.01776	0.03294	0.0508	0.06841	0.02269	0.02127	0.01406
2160	0.01967	0.01758	0.03185	0.04914	0.0657	0.02235	0.02115	0.01396
2162	0.01963	0.01716	0.0309	0.04742	0.06317	0.02179	0.02101	0.01393
2164	0.01972	0.01687	0.02993	0.04591	0.06079	0.02125	0.02105	0.01408
2166	0.01977	0.01686	0.029	0.04444	0.05863	0.02097	0.02082	0.01367
2168	0.01939	0.01683	0.02803	0.0431	0.05659	0.02046	0.02079	0.01393
2170	0.01921	0.01673	0.02718	0.04194	0.0547	0.02019	0.02073	0.01419
2172	0.01898	0.01668	0.02624	0.04081	0.05293	0.01999	0.02066	0.01375
2174	0.01896	0.01634	0.02554	0.0399	0.05138	0.01964	0.02056	0.01333
2176	0.01915	0.01646	0.02518	0.03889	0.04995	0.01907	0.02055	0.01334
2178	0.01878	0.0165	0.02435	0.03801	0.04855	0.0187	0.02037	0.01349
2180	0.01888	0.01683	0.02335	0.03707	0.04711	0.0186	0.02039	0.01354
2182	0.01894	0.0168	0.02304	0.03634	0.04589	0.01851	0.02038	0.01321
2184	0.01856	0.01637	0.02264	0.03551	0.04467	0.0184	0.02023	0.01316
2186	0.01831	0.01598	0.02217	0.03467	0.0435	0.01809	0.0201	0.01308
2188	0.01804	0.01599	0.02163	0.03388	0.04232	0.01778	0.02002	0.01309
2190	0.01774	0.01599	0.02086	0.03311	0.04117	0.01768	0.02001	0.01298
2192	0.01787	0.01604	0.02018	0.03234	0.04	0.01763	0.01984	0.01284
2194	0.01788	0.01613	0.01988	0.0316	0.03888	0.01744	0.01978	0.013
2196	0.01763	0.01563	0.0195	0.031	0.03785	0.01707	0.01964	0.01305
2198	0.01775	0.01569	0.01911	0.03026	0.03688	0.01674	0.01969	0.01268
2200	0.0177	0.01595	0.01862	0.02967	0.03599	0.01648	0.01944	0.01245
2202	0.01773	0.01607	0.01836	0.02902	0.0351	0.0163	0.01949	0.01223
2204	0.01791	0.01569	0.01789	0.02849	0.03429	0.01611	0.01953	0.01241
2206	0.01779	0.01534	0.01747	0.02787	0.0335	0.01604	0.01939	0.01263
2208	0.0175	0.01512	0.01728	0.02742	0.03269	0.01575	0.01913	0.01239
2210	0.01712	0.01527	0.01691	0.02701	0.03199	0.01549	0.0192	0.01258
2212	0.017	0.01533	0.01645	0.0266	0.03137	0.01558	0.01926	0.01292
2214	0.01701	0.01505	0.01627	0.02632	0.03079	0.01537	0.01902	0.0132
2216	0.01679	0.01496	0.0159	0.02594	0.03019	0.01487	0.01893	0.01284
2218	0.01699	0.0151	0.01575	0.02554	0.02965	0.01457	0.0187	0.01302
2220	0.01718	0.01505	0.01552	0.02511	0.0292	0.01459	0.01847	0.0136
2222	0.01672	0.01489	0.01533	0.02477	0.02873	0.01454	0.01852	0.01377
2224	0.0164	0.01459	0.01531	0.02438	0.02826	0.01437	0.01867	0.01333
2226	0.01643	0.01473	0.01527	0.02404	0.02781	0.01447	0.0188	0.01282
2228	0.01687	0.01483	0.01487	0.02379	0.02741	0.0145	0.01867	0.01246
2230	0.01704	0.01462	0.01405	0.0236	0.02697	0.01447	0.01854	0.01249
2232	0.01642	0.01415	0.01386	0.0233	0.02652	0.01395	0.01865	0.01348
2234	0.0165	0.01417	0.01391	0.02301	0.02619	0.01374	0.01856	0.01328
2236	0.01674	0.01404	0.01409	0.02275	0.02595	0.01364	0.01841	0.01302
2238	0.01645	0.01368	0.01361	0.02267	0.0256	0.01366	0.01838	0.01262
2240	0.016	0.01364	0.01305	0.02243	0.02525	0.01358	0.01821	0.01201
2242	0.01595	0.01375	0.01315	0.0222	0.0249	0.01353	0.01804	0.01171
2244	0.01583	0.01352	0.01327	0.0221	0.02469	0.01357	0.01821	0.01227
2246	0.01588	0.01383	0.01295	0.02196	0.02444	0.01298	0.01835	0.01239
2248	0.01553	0.01366	0.01286	0.02171	0.0242	0.01292	0.01828	0.01225
2250	0.01548	0.01365	0.01315	0.02161	0.02402	0.01284	0.01803	0.01187
2252	0.01579	0.01367	0.01272	0.02152	0.02383	0.01258	0.01801	0.0122
2254	0.01526	0.0137	0.0129	0.02132	0.02368	0.01246	0.01795	0.01174
2256	0.0152	0.01383	0.0127	0.02117	0.02347	0.01259	0.01793	0.0123
2258	0.01545	0.01339	0.01294	0.02113	0.02326	0.01246	0.01815	0.01209
2260	0.01563	0.0132	0.01291	0.021	0.02314	0.01257	0.01842	0.01153
2262	0.01554	0.01303	0.01249	0.02076	0.02299	0.01217	0.01811	0.0113
2264	0.01575	0.01334	0.01214	0.0206	0.02269	0.01231	0.01773	0.01166
2266	0.01539	0.01391	0.01205	0.02054	0.02252	0.01276	0.0178	0.01151
2268	0.01526	0.01388	0.01194	0.02064	0.02243	0.01281	0.01788	0.01274
2270	0.01567	0.01398	0.01234	0.02046	0.02245	0.01255	0.01786	0.01364
2272	0.01628	0.01337	0.01184	0.02004	0.02248	0.01214	0.01775	0.01278
2274	0.01622	0.01317	0.01139	0.0203	0.02234	0.01232	0.01744	0.0119
2276	0.01586	0.01332	0.0122	0.02049	0.02222	0.012	0.01763	0.00994
2278	0.01541	0.01335	0.01234	0.0203	0.02212	0.01164	0.01761	0.00909
2280	0.01497	0.01335	0.01174	0.02	0.02217	0.01107	0.01753	0.01001
2282	0.01424	0.01282	0.01023	0.02007	0.0221	0.01202	0.01767	0.00882
2284	0.0143	0.01351	0.01	0.02022	0.02187	0.01237	0.0177	0.0089
2286	0.01524	0.01392	0.01102	0.02003	0.02167	0.01187	0.01756	0.00983
2288	0.01575	0.01338	0.011	0.01955	0.02176	0.0118	0.01761	0.00895
2290	0.01487	0.01324	0.01054	0.01976	0.02137	0.01225	0.01706	0.00711
2292	0.01213	0.01336	0.00862	0.01931	0.0213	0.01166	0.01723	0.00451
2294	0.01138	0.01325	0.00774	0.01878	0.02135	0.0104	0.01679	0.00587
2296	0.0119	0.01168	0.00771	0.0185	0.02118	0.01039	0.01547	0.00765
2298	0.01323	0.00842	0.00971	0.01853	0.02115	0.00963	0.01497	0.00572
2300	0.00955	0.00853	0.00819	0.01747	0.0209	0.01016	0.0156	0.000778158
2302	0.00815	0.01056	0.00606	0.0174	0.02093	0.0112	0.01539	-0.00181
2304	0.01065	0.01179	0.00656	0.01807	0.02085	0.01128	0.01401	-0.000601097
2306	0.00852	0.01155	0.00919	0.0178	0.02055	0.0105	0.0135	0.00338
2308	0.00684	0.00905	0.00815	0.01744	0.02022	0.00711	0.01342	0.00447
2310	0.00683	0.00615	0.00869	0.01754	0.02027	0.00689	0.01128	0.00432
2312	0.01055	0.00977	0.00732	0.0178	0.01953	0.00831	0.0121	0.00632
2314	0.00671	0.00753	0.00764	0.01789	0.01845	0.01251	0.01146	0.00326
2316	0.00347	0.00517	0.01487	0.01743	0.0184	0.01233	0.00878	0.00334
2318	0.00137	0.00589	0.00685	0.0171	0.01702	0.01029	0.00799	0.00471
2320	-0.00431	0.00401	0.004	0.0167	0.017	0.00799	0.00731	0.00982
