# Supplementary material for: Single-cell mapping of lipid metabolites using an infrared probe in human-derived model systems
Source: Nat Commun. 2024 Jan 8;15:350. doi: 10.1038/s41467-023-44675-0 (PMC10774263; doi:10.1038/s41467-023-44675-0)
Supplement: Supplementary file 4 — Source Data [file 41467_2023_44675_MOESM4_ESM.zip › 6. Source Data Files/Figure 4/Figure4H.xlsx]

## Sheet: Sheet1
2096 vs Neurons	2096 vs Astrocytes
0.1557	0.23677
0.09865	0.1554
0.17524	0.15686
0.24092	0.28289
0.08083	0.17887
0.05311	0.13989
0.10827	0.16514
