# Supplementary material for: Single-cell mapping of lipid metabolites using an infrared probe in human-derived model systems
Source: Nat Commun. 2024 Jan 8;15:350. doi: 10.1038/s41467-023-44675-0 (PMC10774263; doi:10.1038/s41467-023-44675-0)
Supplement: Supplementary file 4 — Source Data [file 41467_2023_44675_MOESM4_ESM.zip › 6. Source Data Files/Figure 4/Figure4L.xlsx]

## Sheet: Sheet1
Wavenumber(cm⁻¹)	Mean	Std	Mean	Std	Mean	Std	Mean	Std	Mean	Std
	Location 1		Location 2		Location 3		Location 4		Location 5
1350	0.01769	0.02137	0.0646	0.05374	0.01177	0.02103	0.0088	0.01969	-0.00718	0.00262
1352	0.01606	0.02057	0.06291	0.05268	0.01225	0.02173	0.00877	0.02124	-0.00802	0.00444
1354	0.01157	0.01867	0.05972	0.05204	0.01078	0.02141	0.00913	0.02064	-0.00593	0.00306
1356	0.00864	0.01799	0.05572	0.0507	0.00984	0.0215	0.00985	0.0201	-0.00431	0.00256
1358	0.00721	0.01734	0.05372	0.05014	0.01141	0.02236	0.01121	0.02159	-0.00419	0.00098077
1360	0.00789	0.0179	0.05397	0.0487	0.01453	0.02257	0.01425	0.02169	-0.00309	0.00153
1362	0.01035	0.01799	0.05666	0.04799	0.01816	0.02136	0.01925	0.02118	-0.000460403	0.00114
1364	0.01597	0.01764	0.06355	0.04651	0.02494	0.02189	0.02609	0.02222	0.00551	0.00121
1366	0.02323	0.01783	0.07139	0.04595	0.0348	0.02348	0.03466	0.02301	0.01313	0.00293
1368	0.03164	0.01939	0.08005	0.04609	0.04321	0.02404	0.04265	0.02329	0.02092	0.00702
1370	0.03703	0.02032	0.08395	0.04401	0.05055	0.02427	0.04722	0.02372	0.02673	0.00908
1372	0.04202	0.02204	0.09046	0.04389	0.0581	0.02641	0.05311	0.02441	0.03041	0.01072
1374	0.04795	0.02221	0.09792	0.04289	0.0652	0.02842	0.06148	0.02612	0.03434	0.01258
1376	0.05345	0.0222	0.10571	0.04323	0.0748	0.03207	0.0719	0.02744	0.03838	0.01406
1378	0.06099	0.02259	0.11285	0.04165	0.08564	0.0341	0.08044	0.02661	0.04587	0.01925
1380	0.0676	0.02323	0.11751	0.04038	0.09223	0.0302	0.08725	0.02651	0.05498	0.02214
1382	0.07413	0.02511	0.12012	0.03906	0.09793	0.02713	0.09285	0.02805	0.06349	0.02504
1384	0.08016	0.02644	0.12202	0.03887	0.10318	0.02467	0.09826	0.0287	0.07405	0.02974
1386	0.08709	0.0287	0.12529	0.03932	0.11181	0.01972	0.10127	0.02928	0.08315	0.03652
1388	0.09185	0.02984	0.12762	0.03979	0.11945	0.01796	0.1028	0.03072	0.08799	0.04007
1390	0.09429	0.03166	0.12874	0.03939	0.12287	0.01672	0.10302	0.03215	0.09226	0.04285
1392	0.09846	0.03292	0.13071	0.03896	0.12802	0.01531	0.10249	0.02996	0.0948	0.04326
1394	0.10049	0.03449	0.13279	0.03999	0.13185	0.01692	0.10406	0.03081	0.0976	0.04611
1396	0.1018	0.03483	0.13262	0.04029	0.13282	0.01952	0.10205	0.03139	0.09991	0.05018
1398	0.10309	0.03544	0.13096	0.0409	0.13388	0.02001	0.101	0.03052	0.10153	0.05271
1400	0.10259	0.03593	0.12778	0.04096	0.13086	0.01842	0.10001	0.03277	0.09846	0.05134
1402	0.09989	0.03417	0.12564	0.04016	0.12871	0.0214	0.09796	0.03368	0.09326	0.04876
1404	0.09738	0.03414	0.12137	0.03986	0.12412	0.01957	0.09163	0.03156	0.08745	0.04659
1406	0.08976	0.03269	0.11397	0.03983	0.11672	0.01884	0.08508	0.02999	0.08393	0.04768
1408	0.06115	0.02018	0.07472	0.02685	0.08188	0.00224	0.06471	0.01902	0.06445	0.03645
1410	0.03954	0.01182	0.04501	0.01865	0.05546	0.01737	0.04926	0.0195	0.04961	0.03169
1412	0.02274	0.00874	0.02186	0.01533	0.03484	0.02944	0.0372	0.02552	0.03796	0.03151
1414	0.02146	0.00929	0.02191	0.01422	0.0303	0.029	0.03358	0.02656	0.03123	0.02977
1416	0.02075	0.01142	0.02236	0.01415	0.02865	0.02615	0.03139	0.02741	0.02663	0.02963
1418	0.01917	0.01266	0.02097	0.01461	0.02807	0.02404	0.0295	0.02855	0.02298	0.03077
1420	0.01327	0.01194	0.0145	0.01431	0.02107	0.02207	0.02464	0.02529	0.01696	0.03088
1422	0.00695	0.00995	0.00799	0.01329	0.01347	0.02041	0.0179	0.02331	0.01543	0.03022
1424	0.00122	0.00863	0.00244	0.01251	0.0077	0.01814	0.01058	0.02106	0.01091	0.02973
1426	-0.00169	0.0075	-0.000255446	0.01214	0.00394	0.0144	0.00715	0.01812	0.00847	0.02883
1428	-0.000774371	0.00829	0.00321	0.01331	0.00505	0.0132	0.00877	0.01752	0.00752	0.02796
1430	0.00511	0.01087	0.01212	0.01374	0.01196	0.01348	0.01578	0.01881	0.01233	0.02616
1432	0.01563	0.01503	0.02541	0.01411	0.02266	0.01582	0.02707	0.01926	0.01907	0.02625
1434	0.03043	0.01913	0.04114	0.01545	0.0383	0.01872	0.04092	0.02006	0.02673	0.02753
1436	0.04689	0.02398	0.05749	0.0159	0.05318	0.02327	0.05505	0.02337	0.03348	0.02931
1438	0.06309	0.02815	0.07442	0.0184	0.07015	0.02642	0.06986	0.02479	0.04435	0.03104
1440	0.0744	0.03097	0.08784	0.0189	0.08203	0.03007	0.07886	0.02644	0.05203	0.03098
1442	0.08408	0.03322	0.09903	0.02048	0.09131	0.03139	0.08742	0.02612	0.05863	0.03096
1444	0.09309	0.03523	0.10984	0.02115	0.10038	0.03551	0.09582	0.02597	0.06386	0.03099
1446	0.10202	0.03799	0.11961	0.02161	0.10999	0.03786	0.10332	0.02839	0.06839	0.0326
1448	0.11054	0.04187	0.13016	0.0229	0.11968	0.04085	0.11045	0.02888	0.07285	0.03371
1450	0.12018	0.04625	0.14324	0.02718	0.12839	0.04498	0.11692	0.02936	0.07799	0.03431
1452	0.1324	0.05253	0.15776	0.03124	0.13944	0.05016	0.12639	0.03104	0.08144	0.0334
1454	0.14734	0.05935	0.1755	0.03645	0.15339	0.05683	0.13659	0.03605	0.08257	0.03258
1456	0.1576	0.06699	0.18825	0.04026	0.16426	0.06176	0.14446	0.04357	0.08258	0.0331
1458	0.156	0.07115	0.1892	0.0436	0.16143	0.06859	0.14246	0.04748	0.07719	0.03292
1460	0.14932	0.07208	0.18384	0.04592	0.15277	0.06937	0.13534	0.04438	0.06913	0.03135
1462	0.14557	0.07346	0.18233	0.04596	0.14598	0.07153	0.12943	0.04248	0.06495	0.02879
1464	0.14612	0.07675	0.18372	0.04859	0.14355	0.07518	0.12886	0.04423	0.06261	0.02835
1466	0.14431	0.07736	0.18327	0.04971	0.14094	0.07645	0.12693	0.04243	0.05891	0.0291
1468	0.13073	0.06953	0.16652	0.04607	0.12733	0.06831	0.11549	0.03841	0.05535	0.02979
1470	0.10237	0.05276	0.13002	0.0357	0.09832	0.05222	0.09097	0.03021	0.04959	0.03128
1472	0.0665	0.03416	0.08337	0.02356	0.06436	0.03417	0.06059	0.02324	0.03985	0.03309
1474	0.03048	0.01703	0.03727	0.01191	0.02925	0.01828	0.03039	0.0148	0.02895	0.03345
1476	0.00809	0.00673	0.0102	0.00617	0.00697	0.00701	0.00957	0.00795	0.01998	0.03336
1478	-0.00547	0.00278	-0.00534	0.00382	-0.00537	0.00189	-0.00428	0.00425	0.01484	0.03182
1480	-0.01117	0.00229	-0.01176	0.00203	-0.01132	0.00193	-0.0107	0.00311	0.01347	0.03238
1482	-0.01122	0.00286	-0.01212	0.00189	-0.01202	0.00624	-0.01063	0.00359	0.0165	0.03303
1484	-0.00737	0.00282	-0.00861	0.00334	-0.00753	0.00957	-0.00732	0.00403	0.01973	0.03266
1486	-5.34826e-05	0.00325	-0.00342	0.0038	0.00227	0.01206	-0.000218731	0.00499	0.02826	0.03411
1488	0.01148	0.00404	0.00833	0.00604	0.01494	0.01393	0.01059	0.00905	0.03834	0.03661
1490	0.02694	0.00542	0.02211	0.00853	0.03226	0.01572	0.02493	0.01313	0.04877	0.03843
1492	0.0444	0.00746	0.03953	0.01006	0.04894	0.01653	0.04233	0.01604	0.06625	0.04195
1494	0.06311	0.01156	0.05797	0.01181	0.06838	0.01789	0.06007	0.01959	0.08329	0.04582
1496	0.08622	0.01425	0.08018	0.01363	0.09322	0.02211	0.0838	0.02502	0.10283	0.05155
1498	0.11014	0.01745	0.10468	0.01598	0.11783	0.02708	0.10728	0.02995	0.12255	0.0575
1500	0.13419	0.01934	0.12888	0.01862	0.14254	0.02867	0.12887	0.03436	0.14302	0.06351
1502	0.15765	0.02205	0.15352	0.02108	0.16913	0.02825	0.15156	0.03913	0.16371	0.06849
1504	0.18034	0.02562	0.17559	0.02381	0.19429	0.02799	0.17543	0.0437	0.18432	0.07499
1506	0.20938	0.03267	0.20422	0.02647	0.22849	0.03082	0.20539	0.05245	0.20881	0.08296
1508	0.24515	0.03882	0.23876	0.02972	0.26833	0.03903	0.24028	0.05702	0.23761	0.09162
1510	0.27473	0.0404	0.27114	0.03327	0.30053	0.04536	0.26956	0.06156	0.26336	0.09579
1512	0.30711	0.04232	0.30398	0.03624	0.33517	0.0495	0.30196	0.06618	0.29113	0.1009
1514	0.33893	0.04275	0.33611	0.03809	0.36828	0.05356	0.33368	0.06964	0.31969	0.10733
1516	0.36534	0.04608	0.36349	0.0385	0.39829	0.05693	0.3616	0.07342	0.3447	0.11323
1518	0.38489	0.04837	0.38379	0.03931	0.42074	0.06228	0.38299	0.07623	0.36474	0.11784
1520	0.4012	0.05084	0.39788	0.04	0.43983	0.06513	0.39864	0.07936	0.37886	0.12113
1522	0.41879	0.04968	0.41245	0.04153	0.45868	0.06749	0.4148	0.07985	0.39093	0.12197
1524	0.4356	0.05187	0.4302	0.04261	0.47668	0.06963	0.42971	0.07952	0.40663	0.12325
1526	0.45378	0.051	0.44819	0.0421	0.49369	0.07276	0.44707	0.07844	0.42283	0.12469
1528	0.47217	0.05047	0.46852	0.04185	0.51088	0.07717	0.46599	0.07751	0.43766	0.12236
1530	0.49026	0.05083	0.48569	0.04179	0.52874	0.07586	0.4854	0.07614	0.45396	0.12172
1532	0.50677	0.05366	0.50403	0.04016	0.54746	0.0791	0.5023	0.07796	0.46993	0.12243
1534	0.52396	0.05314	0.51947	0.04017	0.56343	0.08013	0.51955	0.07647	0.48382	0.12279
1536	0.53617	0.05053	0.53478	0.03809	0.57342	0.07967	0.53073	0.07637	0.49547	0.11934
1538	0.55059	0.0558	0.54982	0.0359	0.59484	0.08197	0.54638	0.08256	0.50815	0.12078
1540	0.56357	0.05919	0.56171	0.03428	0.61403	0.08541	0.55924	0.08876	0.5195	0.12635
1542	0.56554	0.05837	0.56225	0.03418	0.61418	0.08134	0.55708	0.08728	0.51786	0.12244
1544	0.56061	0.05194	0.55597	0.03321	0.60369	0.07769	0.55017	0.08279	0.51441	0.11949
1546	0.54716	0.04443	0.54413	0.03152	0.584	0.07359	0.53937	0.07376	0.50686	0.11248
1548	0.53111	0.04342	0.53105	0.0287	0.56561	0.06847	0.52678	0.06828	0.50186	0.11018
1550	0.50839	0.04152	0.51125	0.02582	0.539	0.06186	0.50534	0.06315	0.48753	0.10517
1552	0.48362	0.03917	0.4865	0.02441	0.51248	0.05503	0.48194	0.05837	0.47137	0.10195
1554	0.45656	0.03496	0.46066	0.02244	0.48289	0.05117	0.45246	0.05691	0.45088	0.09838
1556	0.43475	0.03536	0.43759	0.02194	0.46216	0.04693	0.42845	0.05644	0.43426	0.09736
1558	0.4149	0.04106	0.41752	0.02172	0.44528	0.04876	0.40952	0.05833	0.42004	0.10109
1560	0.37805	0.03416	0.37846	0.02073	0.40251	0.04375	0.37338	0.04933	0.38294	0.09509
1562	0.34978	0.02549	0.35121	0.02027	0.36779	0.03942	0.34286	0.04053	0.36065	0.09035
1564	0.3311	0.0241	0.33273	0.01972	0.3459	0.03593	0.32355	0.03729	0.34555	0.08539
1566	0.31368	0.02154	0.31598	0.01796	0.32458	0.03164	0.30467	0.03527	0.3296	0.0806
1568	0.30196	0.0222	0.30381	0.01654	0.31208	0.03048	0.29156	0.03534	0.31849	0.07711
1570	0.28691	0.01969	0.28719	0.01487	0.29477	0.02994	0.27562	0.03348	0.30328	0.07417
1572	0.2729	0.01943	0.27421	0.01452	0.27816	0.02841	0.26039	0.03152	0.28898	0.06881
1574	0.26431	0.02136	0.26535	0.01362	0.26996	0.02801	0.25085	0.03031	0.28003	0.06719
1576	0.25474	0.02201	0.25627	0.01356	0.26064	0.0293	0.23952	0.03036	0.26869	0.06558
1578	0.24437	0.02063	0.24523	0.01308	0.24759	0.02695	0.22989	0.02821	0.25783	0.06328
1580	0.23697	0.01834	0.23795	0.0125	0.23631	0.02597	0.22104	0.02752	0.24999	0.06098
1582	0.23203	0.0163	0.23177	0.01197	0.23034	0.02285	0.21436	0.02683	0.24243	0.05825
1584	0.22705	0.01483	0.22667	0.01128	0.22437	0.02164	0.2091	0.02586	0.23683	0.05647
1586	0.22261	0.01455	0.22167	0.01154	0.21946	0.02104	0.20506	0.0249	0.23236	0.05499
1588	0.21891	0.0141	0.21865	0.01148	0.21502	0.02177	0.20186	0.02469	0.2306	0.05511
1590	0.21634	0.01516	0.2171	0.01164	0.21261	0.02255	0.1999	0.02378	0.22818	0.05312
1592	0.21563	0.01489	0.21596	0.01114	0.21078	0.02424	0.19969	0.02338	0.228	0.05229
1594	0.2156	0.01472	0.21683	0.01077	0.21162	0.025	0.19934	0.0222	0.23024	0.05203
1596	0.21482	0.01591	0.21676	0.01077	0.21243	0.02496	0.20047	0.02129	0.23392	0.05379
1598	0.21501	0.01735	0.21884	0.01174	0.2144	0.02646	0.20244	0.02148	0.2377	0.05345
1600	0.21809	0.01817	0.22204	0.013	0.21894	0.02607	0.20775	0.02086	0.24387	0.05427
1602	0.22298	0.01811	0.22829	0.01403	0.22454	0.02735	0.21427	0.02022	0.25426	0.0571
1604	0.23017	0.01826	0.23604	0.01529	0.23415	0.02746	0.22401	0.01917	0.26467	0.05931
1606	0.24009	0.01915	0.24879	0.01627	0.24659	0.02832	0.23762	0.01909	0.27953	0.06341
1608	0.25426	0.02091	0.2657	0.01894	0.26364	0.02858	0.2554	0.01924	0.29872	0.0681
1610	0.27305	0.02147	0.28805	0.02183	0.28534	0.03137	0.27848	0.02118	0.32465	0.07587
1612	0.29514	0.0224	0.31422	0.02622	0.31161	0.03207	0.30699	0.02389	0.35501	0.0843
1614	0.31896	0.02485	0.34299	0.02982	0.34009	0.03328	0.33817	0.02914	0.38907	0.09477
1616	0.34882	0.0306	0.37945	0.03632	0.37942	0.03679	0.37703	0.03667	0.42988	0.10729
1618	0.38077	0.03136	0.41638	0.04596	0.41717	0.03681	0.42209	0.04735	0.47705	0.12393
1620	0.41253	0.0341	0.45548	0.05436	0.45353	0.03594	0.46538	0.05826	0.52295	0.13728
1622	0.45206	0.04012	0.49972	0.05995	0.49787	0.0358	0.51459	0.06531	0.57119	0.14912
1624	0.49768	0.03992	0.54833	0.06646	0.54273	0.03599	0.5689	0.07555	0.62198	0.15966
1626	0.54272	0.04211	0.59277	0.06806	0.58656	0.03032	0.61764	0.07931	0.66475	0.16374
1628	0.58841	0.04266	0.63651	0.06646	0.62729	0.02675	0.65958	0.07668	0.69979	0.16031
1630	0.63485	0.03903	0.67507	0.06352	0.66537	0.02038	0.69665	0.06875	0.72483	0.1476
1632	0.6794	0.03709	0.71487	0.05765	0.70068	0.01763	0.72894	0.05932	0.7512	0.13461
1634	0.72742	0.04454	0.76033	0.0478	0.74966	0.01936	0.76503	0.04323	0.78079	0.12111
1636	0.77983	0.04024	0.80176	0.04225	0.79454	0.01617	0.80276	0.03448	0.80669	0.10891
1638	0.81689	0.02854	0.82765	0.04286	0.81789	0.00838	0.82509	0.02691	0.82337	0.09241
1640	0.84648	0.02114	0.84988	0.04011	0.8399	0.000712662	0.8479	0.02502	0.84523	0.07671
1642	0.87481	0.02144	0.87716	0.03656	0.86336	0.00655	0.87005	0.02542	0.86819	0.05754
1644	0.90406	0.01629	0.90753	0.02817	0.89539	0.00899	0.90185	0.02365	0.89637	0.03956
1646	0.93788	0.01141	0.94354	0.01915	0.9335	0.00983	0.93739	0.0182	0.93094	0.0307
1648	0.96006	0.01862	0.95584	0.0199	0.95126	0.01731	0.95256	0.01387	0.95273	0.03045
1650	0.9755	0.02532	0.9722	0.01549	0.96375	0.01701	0.9692	0.01785	0.97292	0.0213
1652	1	0	1	0	1	0	1	0	1	0
1654	1.00603	0.02413	0.98951	0.00514	0.98537	0.01366	0.99558	0.01526	1.00898	0.01104
1656	0.99398	0.05273	0.96557	0.01318	0.95174	0.01902	0.98666	0.03356	1.00785	0.02684
1658	0.97586	0.06697	0.94373	0.01397	0.91939	0.02656	0.97589	0.05729	1.00944	0.03523
1660	0.95453	0.06615	0.9212	0.01324	0.89011	0.03547	0.95868	0.06262	0.99515	0.03678
1662	0.92528	0.05766	0.89102	0.01327	0.86056	0.0431	0.93111	0.05988	0.97086	0.04802
1664	0.88519	0.06222	0.84972	0.01751	0.81504	0.04755	0.89022	0.06658	0.94043	0.05224
1666	0.84808	0.06141	0.81162	0.01799	0.77835	0.04966	0.85668	0.07127	0.91268	0.05434
1668	0.81345	0.05142	0.78176	0.02233	0.75155	0.05841	0.82715	0.06902	0.88992	0.05333
1670	0.77147	0.04947	0.73776	0.02262	0.71061	0.06329	0.78718	0.06918	0.85555	0.04389
1672	0.7302	0.05081	0.69798	0.02415	0.66701	0.06307	0.74464	0.07062	0.81991	0.0376
1674	0.69582	0.04552	0.66748	0.0265	0.64113	0.06521	0.7131	0.06921	0.79061	0.03691
1676	0.65474	0.0459	0.6265	0.02719	0.60096	0.06516	0.67163	0.07039	0.75385	0.03228
1678	0.62178	0.04637	0.59225	0.02648	0.56883	0.06318	0.63902	0.07116	0.72053	0.03092
1680	0.58746	0.04588	0.55953	0.02837	0.53771	0.06549	0.605	0.07015	0.68686	0.02979
1682	0.5592	0.04292	0.53451	0.03307	0.51772	0.07009	0.57645	0.06584	0.65566	0.03446
1684	0.52048	0.04331	0.49675	0.03614	0.48744	0.07415	0.53638	0.0635	0.61515	0.03974
1686	0.47842	0.04164	0.45386	0.03376	0.4454	0.07313	0.49369	0.06291	0.57189	0.03743
1688	0.44303	0.04078	0.42042	0.0317	0.41214	0.07145	0.45776	0.06073	0.53696	0.03483
1690	0.40557	0.03955	0.38699	0.03079	0.37765	0.07031	0.41984	0.05915	0.50061	0.03492
1692	0.36775	0.03882	0.3517	0.029	0.34424	0.06845	0.38435	0.0585	0.46363	0.03608
1694	0.33664	0.0384	0.32467	0.02959	0.31703	0.0692	0.35312	0.05719	0.4338	0.03826
1696	0.29078	0.03698	0.28165	0.02816	0.2774	0.06838	0.30646	0.054	0.3869	0.03787
1698	0.25671	0.03466	0.25052	0.02761	0.24656	0.06716	0.2705	0.05106	0.34779	0.03837
1700	0.21823	0.03246	0.21237	0.02724	0.20913	0.06393	0.22848	0.04632	0.29472	0.043
1702	0.18316	0.03035	0.17722	0.02531	0.17396	0.05946	0.19067	0.03997	0.24753	0.04499
1704	0.15843	0.02862	0.15402	0.02502	0.14972	0.05567	0.16558	0.03862	0.21551	0.0445
1706	0.13599	0.02654	0.13414	0.02471	0.12744	0.05201	0.14421	0.03951	0.18767	0.04366
1708	0.11801	0.02426	0.11903	0.02503	0.11029	0.04863	0.12693	0.03979	0.16649	0.04135
1710	0.10432	0.02274	0.10799	0.02622	0.09823	0.0445	0.11516	0.04128	0.14893	0.03851
1712	0.09477	0.02119	0.10165	0.02723	0.0902	0.04288	0.10698	0.04311	0.13449	0.03655
1714	0.08842	0.02	0.09771	0.02823	0.08488	0.041	0.10245	0.04705	0.12208	0.03449
1716	0.08521	0.01947	0.09815	0.02959	0.08261	0.04096	0.10031	0.05096	0.11093	0.03272
1718	0.08415	0.01988	0.10193	0.03307	0.08119	0.04291	0.10031	0.05367	0.0991	0.0296
1720	0.08543	0.02273	0.10878	0.03685	0.08148	0.04804	0.10183	0.05522	0.09201	0.02457
1722	0.09123	0.0281	0.1199	0.04112	0.08648	0.05585	0.10823	0.05961	0.08629	0.02162
1724	0.10268	0.03616	0.1361	0.04655	0.09383	0.06788	0.11894	0.06391	0.08058	0.02121
1726	0.12072	0.0474	0.15929	0.05501	0.10553	0.08248	0.13399	0.07076	0.07644	0.0191
1728	0.14686	0.06284	0.19072	0.06429	0.12244	0.09824	0.1541	0.08126	0.07337	0.01955
1730	0.18613	0.08544	0.23417	0.0755	0.14903	0.12016	0.17994	0.09486	0.07234	0.02212
1732	0.233	0.11115	0.2841	0.08762	0.17998	0.14369	0.20873	0.11271	0.07542	0.02356
1734	0.30933	0.15315	0.36658	0.10759	0.2337	0.18242	0.24702	0.13423	0.07767	0.02689
1736	0.39216	0.19759	0.45726	0.1284	0.29453	0.22248	0.28625	0.15466	0.07776	0.03223
1738	0.46934	0.23718	0.54264	0.14717	0.35083	0.26092	0.32097	0.1782	0.07905	0.03687
1740	0.55117	0.27935	0.63347	0.16742	0.41742	0.30388	0.36068	0.20665	0.08032	0.04139
1742	0.61179	0.3096	0.70283	0.18266	0.4703	0.33878	0.39338	0.23186	0.07947	0.04617
1744	0.64134	0.32486	0.73926	0.1918	0.50131	0.35727	0.41553	0.254	0.07703	0.0495
1746	0.63661	0.32192	0.73726	0.19164	0.50365	0.35675	0.41937	0.26624	0.07439	0.04919
1748	0.59837	0.3023	0.6974	0.18383	0.4758	0.3383	0.40178	0.26669	0.07022	0.04734
1750	0.53051	0.2682	0.62148	0.16609	0.4232	0.30512	0.36412	0.25034	0.06353	0.04211
1752	0.44004	0.22307	0.51748	0.14297	0.35205	0.2547	0.30814	0.21927	0.05624	0.03389
1754	0.35582	0.18075	0.41918	0.11822	0.28135	0.2065	0.25306	0.18546	0.04891	0.02737
1756	0.27463	0.14053	0.32625	0.09625	0.21713	0.16039	0.19925	0.14785	0.04101	0.02208
1758	0.20245	0.10361	0.24426	0.07647	0.15824	0.12129	0.14872	0.11487	0.03106	0.01934
1760	0.15041	0.0774	0.1836	0.06031	0.11697	0.09503	0.11331	0.09058	0.02555	0.02032
1762	0.10857	0.05668	0.13499	0.04644	0.08294	0.07164	0.0863	0.06918	0.0236	0.01853
1764	0.08035	0.04075	0.10107	0.0376	0.05865	0.05246	0.06752	0.0542	0.01976	0.01697
1766	0.06221	0.03126	0.08005	0.03408	0.04648	0.04041	0.0554	0.04567	0.01743	0.01927
1768	0.04884	0.02641	0.06253	0.03061	0.03663	0.0344	0.04307	0.03659	0.01352	0.02182
1770	0.0394	0.02477	0.05265	0.02848	0.0286	0.02781	0.03405	0.03089	0.01501	0.0157
1772	0.03213	0.01906	0.04363	0.02541	0.02278	0.0257	0.02953	0.03011	0.0125	0.01524
1774	0.02798	0.01616	0.03657	0.02268	0.01957	0.02412	0.0256	0.02792	0.00843	0.01603
1776	0.02516	0.01517	0.03557	0.02003	0.01964	0.02363	0.02882	0.02992	0.01029	0.01616
1778	0.02222	0.01452	0.03138	0.02126	0.02237	0.0156	0.02582	0.0264	0.00989	0.02089
1780	0.01898	0.01351	0.0273	0.01871	0.02076	0.01092	0.02117	0.02202	0.01088	0.0188
1782	0.01808	0.01537	0.02653	0.01461	0.01389	0.0202	0.01641	0.01797	0.00682	0.01679
1784	0.01942	0.01612	0.01999	0.01401	0.01009	0.00728	0.0113	0.0164	0.00646	0.01871
1786	0.01862	0.01631	0.01838	0.01435	0.00813	0.00564	0.01665	0.02216	0.014	0.02227
1788	0.01449	0.01462	0.01902	0.01223	0.00687	0.00454	0.01552	0.02551	0.000178709	0.0177
1790	0.01298	0.01183	0.01562	0.01078	0.00957	0.0115	0.01687	0.02382	-0.01132	0.01476
1792	0.00789	0.01518	0.01368	0.02945	0.01057	0.03266	0.02443	0.03149	-0.00753	0.0273
1794	0.01014	0.02262	0.00685	0.02852	0.02492	0.04711	0.02369	0.02969	-0.00863	0.03255
1796	0.0147	0.03952	0.01349	0.01989	0.01449	0.0423	0.0258	0.02808	-0.01593	0.01721
1798	0.01569	0.04311	-0.00072596	0.02603	0.03102	0.04646	0.00516	0.03795	-0.02007	0.02098
1800	0.00381	0.04208	0.00608	0.03611	0.02755	0.01575	0.00691	0.07655	-0.00117	0.03062
1972	-0.00567	0.01006	-0.00743	0.01524	-0.01017	0.00658	-0.00712	0.01379	-0.00513	0.01584
1974	-0.0079	0.00583	-0.01093	0.01082	-0.02035	0.00786	-0.01054	0.01645	-0.00589	0.01249
1976	-0.00859	0.00818	-0.01229	0.00955	-0.0246	0.00928	-0.01171	0.02429	-0.00599	0.01125
1978	-0.00813	0.00614	-0.00583	0.0075	-0.01282	0.00301	-0.00322	0.01939	-0.00105	0.0107
1980	-0.00631	0.00696	-0.00616	0.00403	-0.0066	0.002	0.00435	0.01888	0.00285	0.01376
1982	-0.00491	0.00505	-0.00456	0.00479	-0.00471	0.00287	0.00824	0.0185	0.00792	0.01797
1984	-0.00418	0.0041	-0.00424	0.00439	-0.00325	0.0025	0.01023	0.01817	0.01263	0.02016
1986	-0.00403	0.00392	-0.00364	0.00341	-0.00202	0.00129	0.0117	0.01773	0.01307	0.01977
1988	-0.00324	0.0034	-0.00276	0.00258	-0.000827391	0.00359	0.01141	0.01739	0.01445	0.0218
1990	-0.00235	0.00295	-0.00272	0.00256	-0.000496973	0.00432	0.0109	0.01705	0.01363	0.02119
1992	-0.00235	0.00276	-0.00272	0.00257	0.00119	0.00537	0.01127	0.01653	0.01287	0.01904
1994	-0.00202	0.00271	-0.00117	0.00235	0.00133	0.00617	0.01265	0.01717	0.01459	0.02
1996	-0.0016	0.00271	-0.000543775	0.00229	0.00158	0.0071	0.01353	0.01715	0.01629	0.02056
1998	-0.00104	0.00307	-0.000287937	0.00215	0.00159	0.00857	0.01421	0.01705	0.01697	0.0206
2000	-0.0011	0.00272	-0.00107	0.00151	0.0024	0.00831	0.01459	0.01692	0.01727	0.02105
2002	-0.00131	0.00201	-0.000796987	0.00104	0.003	0.00819	0.01501	0.01776	0.0184	0.02178
2004	-0.0013	0.00155	-0.00061435	0.001	0.00311	0.00876	0.01521	0.01784	0.01841	0.02115
2006	-0.00107	0.00121	-0.000754962	0.00124	0.00385	0.00927	0.01552	0.01751	0.01745	0.02041
2008	-0.000934671	0.00124	-0.000705935	0.0013	0.00378	0.00892	0.01569	0.01773	0.0182	0.0207
2010	-0.000789271	0.000787289	-0.000403663	0.00113	0.00408	0.00947	0.01569	0.0179	0.01864	0.02071
2012	-0.000342147	0.00050923	-0.000105855	0.000864593	0.00469	0.01001	0.01564	0.01815	0.01889	0.021
2014	-0.000172368	0.000707474	-0.000222592	0.000842241	0.00465	0.01018	0.01603	0.01833	0.01877	0.02073
2016	1.96778e-05	0.00117	0.000113096	0.000590754	0.00446	0.01063	0.01643	0.01843	0.01882	0.02057
2018	0.000503452	0.00151	0.0003314	0.000467148	0.00474	0.01077	0.01635	0.01806	0.01877	0.01991
2020	0.00107	0.0018	0.00031182	0.000423334	0.00493	0.01079	0.01632	0.01786	0.01913	0.01981
2022	0.00139	0.00219	0.000669602	0.000843457	0.00519	0.01127	0.01632	0.01818	0.01867	0.01952
2024	0.00155	0.00254	0.000766736	0.000738678	0.00585	0.01145	0.01625	0.0184	0.01868	0.01958
2026	0.00196	0.00286	0.00107	0.000953613	0.00619	0.01158	0.01624	0.01838	0.01875	0.01974
2028	0.00241	0.00329	0.00137	0.00116	0.00658	0.0117	0.01573	0.01842	0.01891	0.01956
2030	0.00295	0.00392	0.00177	0.00129	0.00698	0.01193	0.01556	0.01869	0.0192	0.01932
2032	0.00338	0.00476	0.00212	0.00116	0.00711	0.01194	0.01558	0.01879	0.01933	0.0197
2034	0.00394	0.00542	0.00241	0.00156	0.00729	0.01199	0.01575	0.01881	0.01873	0.01942
2036	0.0046	0.00605	0.00298	0.00195	0.00733	0.01181	0.01566	0.01865	0.01841	0.01899
2038	0.00551	0.00683	0.0034	0.00211	0.00762	0.01191	0.01543	0.01885	0.01837	0.01888
2040	0.00656	0.00753	0.00394	0.00248	0.00764	0.01206	0.01492	0.01886	0.01849	0.0186
2042	0.00787	0.00866	0.00468	0.00309	0.00798	0.01217	0.01477	0.01899	0.01829	0.01827
2044	0.00924	0.00967	0.00578	0.00344	0.00822	0.01224	0.01479	0.01915	0.01831	0.01829
2046	0.01092	0.01065	0.00705	0.0038	0.00862	0.01232	0.0145	0.01887	0.01803	0.01803
2048	0.01278	0.01212	0.00824	0.00424	0.00924	0.01208	0.01419	0.0184	0.01781	0.01769
2050	0.01477	0.01387	0.00971	0.00483	0.00975	0.01202	0.01392	0.01832	0.01757	0.01743
2052	0.0172	0.01558	0.01144	0.00604	0.01046	0.01184	0.0137	0.01847	0.01729	0.01738
2054	0.01959	0.01748	0.01334	0.00666	0.01095	0.01166	0.01366	0.01849	0.01663	0.01683
2056	0.02262	0.01949	0.01544	0.0075	0.01188	0.01155	0.01342	0.01864	0.0164	0.01667
2058	0.02587	0.02193	0.01797	0.00838	0.01252	0.01125	0.01324	0.01879	0.01646	0.01657
2060	0.02982	0.02458	0.02129	0.00934	0.01327	0.01073	0.01309	0.01865	0.01638	0.01641
2062	0.03472	0.02802	0.02531	0.01043	0.01476	0.01047	0.01329	0.01844	0.01581	0.01567
2064	0.04077	0.03205	0.03011	0.01195	0.01621	0.01048	0.01354	0.01856	0.01562	0.01575
2066	0.04821	0.03696	0.03611	0.01388	0.018	0.01046	0.01379	0.01858	0.01563	0.01584
2068	0.05718	0.04274	0.04337	0.0164	0.02041	0.01098	0.01406	0.01897	0.01538	0.01554
2070	0.06824	0.04978	0.05228	0.01967	0.02345	0.01206	0.01465	0.01909	0.01511	0.01516
2072	0.08125	0.05827	0.0631	0.02309	0.02752	0.01377	0.01507	0.01942	0.01477	0.01462
2074	0.09718	0.06842	0.07631	0.02708	0.03209	0.01575	0.01579	0.01982	0.01496	0.01454
2076	0.11619	0.08063	0.09236	0.03168	0.03767	0.01864	0.01701	0.02063	0.01472	0.01405
2078	0.1388	0.095	0.11148	0.03787	0.04485	0.02283	0.01848	0.02156	0.01445	0.01344
2080	0.16435	0.11136	0.1341	0.04463	0.05337	0.02859	0.02033	0.02274	0.01417	0.0131
2082	0.19333	0.12916	0.15968	0.05251	0.06322	0.03494	0.0226	0.02416	0.01399	0.01279
2084	0.2231	0.14688	0.18648	0.06038	0.07431	0.04234	0.02542	0.02607	0.01388	0.01233
2086	0.25182	0.16393	0.21325	0.06805	0.08568	0.04992	0.02818	0.0281	0.01351	0.01172
2088	0.27727	0.17875	0.23742	0.07504	0.09687	0.05711	0.03111	0.02979	0.01312	0.01106
2090	0.29827	0.19046	0.25813	0.08092	0.10703	0.06392	0.03349	0.03156	0.01308	0.01097
2092	0.31445	0.19857	0.27417	0.08555	0.11556	0.06952	0.0356	0.03315	0.0131	0.01072
2094	0.32265	0.20226	0.28348	0.08771	0.12091	0.07348	0.03682	0.03392	0.01259	0.01044
2096	0.32091	0.20043	0.28202	0.08676	0.12101	0.07348	0.03675	0.03372	0.01236	0.01027
2098	0.30898	0.19331	0.27068	0.08303	0.11551	0.07066	0.03495	0.03243	0.01193	0.0099
2100	0.28999	0.18199	0.2528	0.07842	0.10637	0.06496	0.03224	0.03026	0.01172	0.00985
2102	0.26667	0.16871	0.23064	0.07241	0.09563	0.05849	0.02896	0.02799	0.01109	0.00962
2104	0.24264	0.15483	0.20781	0.06593	0.08493	0.05161	0.02558	0.02585	0.01057	0.00939
2106	0.21908	0.14105	0.18631	0.05948	0.07504	0.04547	0.02282	0.02369	0.00988	0.00899
2108	0.19735	0.12841	0.16587	0.05332	0.06615	0.03977	0.02016	0.02181	0.00952	0.0088
2110	0.17742	0.11671	0.14784	0.04773	0.05851	0.03498	0.01774	0.02012	0.00936	0.00853
2112	0.15909	0.10584	0.13192	0.04334	0.05158	0.03073	0.01562	0.01852	0.00882	0.00833
2114	0.14239	0.09579	0.11724	0.03907	0.04517	0.02677	0.0139	0.01714	0.00811	0.00818
2116	0.12735	0.08694	0.10447	0.03523	0.03972	0.02362	0.01216	0.01577	0.00763	0.00806
2118	0.11441	0.07889	0.09337	0.03203	0.0351	0.02083	0.0108	0.01453	0.00734	0.00753
2120	0.1026	0.07197	0.08353	0.02893	0.03083	0.01851	0.00959	0.01373	0.00686	0.00711
2122	0.09222	0.06574	0.0748	0.02648	0.02743	0.01625	0.00866	0.01285	0.00648	0.00701
2124	0.08299	0.06013	0.06693	0.02416	0.02427	0.01449	0.00778	0.01208	0.00597	0.00677
2126	0.07535	0.05528	0.06023	0.0221	0.02151	0.01296	0.00681	0.0113	0.00563	0.00665
2128	0.06845	0.051	0.05456	0.02021	0.01917	0.01174	0.00594	0.01064	0.00552	0.00673
2130	0.06255	0.04732	0.0494	0.01884	0.01718	0.0106	0.00522	0.01006	0.00507	0.00647
2132	0.05721	0.04406	0.04491	0.01754	0.01537	0.01007	0.00484	0.00933	0.00468	0.00591
2134	0.05242	0.041	0.04092	0.01636	0.01371	0.00908	0.00434	0.00885	0.00446	0.0056
2136	0.04808	0.03828	0.0373	0.01501	0.01215	0.00849	0.00383	0.00816	0.00419	0.00543
2138	0.04414	0.03579	0.03415	0.01391	0.01075	0.00753	0.00326	0.00775	0.00394	0.00539
2140	0.04063	0.03347	0.03135	0.01302	0.00965	0.00664	0.00295	0.00733	0.00366	0.00497
2142	0.03727	0.03149	0.02869	0.01221	0.00857	0.00621	0.00258	0.00684	0.00344	0.00454
2144	0.03426	0.02947	0.02598	0.01153	0.00778	0.00566	0.00239	0.00651	0.00333	0.00447
2146	0.03128	0.02765	0.02358	0.01066	0.00673	0.00511	0.00195	0.00617	0.00283	0.00432
2148	0.02863	0.02594	0.0213	0.00993	0.00578	0.00481	0.00162	0.00581	0.00263	0.00409
2150	0.02592	0.02423	0.01908	0.00916	0.00509	0.00431	0.00139	0.00543	0.00245	0.00386
2152	0.02344	0.02262	0.01691	0.00847	0.00437	0.00389	0.00124	0.00491	0.00232	0.00371
2154	0.02109	0.02095	0.01493	0.00775	0.00363	0.00376	0.00121	0.00442	0.00202	0.00328
2156	0.01898	0.01934	0.01307	0.00712	0.00316	0.00327	0.000865503	0.00413	0.00179	0.00297
2158	0.01697	0.01797	0.01138	0.00651	0.0024	0.00295	0.000653814	0.00385	0.00194	0.00275
2160	0.01515	0.01669	0.00993	0.00598	0.00157	0.00259	0.00025509	0.00357	0.00175	0.00261
2162	0.01355	0.01548	0.00866	0.00561	0.00106	0.00188	0.000169072	0.00317	0.0014	0.00238
2164	0.01203	0.01437	0.00741	0.00504	0.000831076	0.00163	1.90901e-06	0.00285	0.00128	0.00233
2166	0.01079	0.01326	0.00632	0.00462	0.00060964	0.00151	-5.14649e-05	0.00252	0.00114	0.00219
2168	0.00949	0.01229	0.00531	0.00415	0.000210511	0.00174	-0.00010501	0.00226	0.000891554	0.00188
2170	0.00841	0.01143	0.00434	0.00386	1.72091e-05	0.00173	-0.0002524	0.00216	0.00088773	0.00194
2172	0.00737	0.01049	0.00353	0.0034	-0.000161947	0.00154	-0.000389123	0.00212	0.000794889	0.00177
2174	0.00642	0.00961	0.00296	0.00304	-0.000544304	0.00105	-0.000391244	0.00185	0.000638883	0.00168
2176	0.00557	0.00882	0.00245	0.00272	-0.000793369	0.000893325	-0.000350197	0.00151	0.00017798	0.00111
2178	0.00481	0.00816	0.00195	0.00252	-0.000791321	0.000742006	-0.000405011	0.00133	-0.000103951	0.000870657
2180	0.00418	0.00749	0.00145	0.0023	-0.000833532	0.000593288	-0.000470287	0.00107	-0.00030912	0.00109
2182	0.00356	0.00689	0.000985267	0.00207	-0.000901411	0.000667149	-0.000674352	0.000908544	-0.000343516	0.00137
2184	0.00302	0.00629	0.00053266	0.00178	-0.00101	0.000246801	-0.00063191	0.00078792	-6.76183e-05	0.0011
2186	0.00253	0.00574	0.000156577	0.00143	-0.0012	0.000183939	-0.000506912	0.000659731	-3.37765e-05	0.000957258
2188	0.00219	0.00517	-3.31416e-05	0.00138	-0.00129	0.000522459	-0.000493872	0.000584507	-1.46339e-05	0.000902463
2190	0.00167	0.00467	-0.000204003	0.00128	-0.00137	0.000540134	-0.000633857	0.000495982	-4.25349e-05	0.000570946
2192	0.00122	0.00414	-0.000569085	0.00104	-0.00145	0.000665636	-0.000667835	0.000580101	-7.85711e-05	0.000663803
2194	0.000763259	0.00368	-0.0008652	0.000673366	-0.00137	0.000554315	-0.000715617	0.000426068	-0.000257973	0.00066786
2196	0.000380821	0.0033	-0.00113	0.000562089	-0.00114	0.000521638	-0.00069375	0.000278451	-0.000424095	0.000623329
2198	-8.79989e-06	0.00283	-0.00136	0.0006287	-0.00125	0.00042775	-0.000645401	0.000381992	-0.000463787	0.000492365
2200	-0.00036429	0.0024	-0.0016	0.000570482	-0.00137	0.000387171	-0.000747692	0.00046673	-0.00040691	0.000407273
2202	-0.00063744	0.00205	-0.00181	0.000443213	-0.0013	0.000541062	-0.000770542	0.000663512	-0.000434377	0.000428664
2204	-0.000837429	0.00167	-0.00193	0.000329272	-0.00119	0.00075682	-0.000766565	0.00070561	-0.000712456	0.000690204
2206	-0.00101	0.00137	-0.002	0.000493229	-0.0014	0.000897255	-0.000734811	0.000801335	-0.000548555	0.000592352
2208	-0.00122	0.00123	-0.00202	0.000478119	-0.00133	0.00065107	-0.000866145	0.000885574	-0.000810149	0.000537384
2210	-0.00137	0.00101	-0.00211	0.000533751	-0.00111	0.000521139	-0.000855946	0.000928184	-0.000846782	0.000493722
2212	-0.0015	0.000787673	-0.00215	0.000610259	-0.00108	0.000629379	-0.000930456	0.00094306	-0.00084232	0.000656391
2214	-0.00152	0.000652671	-0.00205	0.000592999	-0.00101	0.000906716	-0.000968951	0.000875813	-0.000992504	0.00101
2216	-0.00162	0.000531917	-0.00215	0.000676817	-0.00104	0.000908974	-0.000769343	0.0011	-0.000724937	0.000638282
2218	-0.00151	0.000513532	-0.00217	0.000797489	-0.000957812	0.000518959	-0.000744638	0.0011	-0.000469941	0.000372325
2220	-0.00157	0.00054735	-0.00204	0.00076164	-0.000801239	0.000403217	-0.000555849	0.001	-0.000546526	0.000491782
2222	-0.00161	0.000576811	-0.00199	0.000826685	-0.000927212	0.000634928	-0.000499224	0.000987795	-0.000729763	0.000630081
2224	-0.00165	0.000600194	-0.0019	0.000911339	-0.00098219	0.000715138	-0.000528414	0.000976369	-0.000723184	0.000617582
2226	-0.00162	0.000619468	-0.00169	0.000673417	-0.000985737	0.00063775	-0.00052053	0.00107	-0.000564431	0.000342908
2228	-0.00168	0.000744356	-0.00176	0.000816492	-0.000818353	0.000713028	-0.000460442	0.00116	-0.000423453	0.000340644
2230	-0.00172	0.000884231	-0.00173	0.000915975	-0.00102	0.000638493	-0.000545733	0.00095653	-0.000311005	0.000349214
2232	-0.0016	0.000925502	-0.00161	0.000828822	-0.00092618	0.000493539	-0.000542819	0.001	-0.0002191	0.000502861
2234	-0.00163	0.000839464	-0.00161	0.000987791	-0.000897721	0.000186742	-0.000598538	0.000978098	-3.39521e-05	0.000766122
2236	-0.00158	0.000819572	-0.00157	0.00082405	-0.000944064	7.38757e-05	-0.000764417	0.000906489	-0.0001671	0.000778622
2238	-0.00156	0.000783961	-0.00148	0.00072717	-0.001	0.000466181	-0.000578012	0.000746937	-0.000554313	0.000418845
2240	-0.00153	0.00084283	-0.00147	0.000619894	-0.000577334	0.000331547	-0.000436318	0.000598042	-0.00056525	0.000725648
2242	-0.00158	0.00093732	-0.00138	0.000636519	-0.000497738	0.000311086	-0.000349866	0.00093788	-0.000789638	0.000796147
2244	-0.00152	0.000929491	-0.00128	0.000572083	-0.000484021	0.000444711	-0.000315819	0.000923373	-0.000660655	0.000663677
2246	-0.00151	0.000801161	-0.00122	0.000709798	-0.000435603	0.000334528	-0.00024084	0.000562113	-0.000696225	0.000833961
2248	-0.00148	0.000881514	-0.00135	0.000554694	-0.000762807	0.000203045	-0.000354074	0.000458787	-0.000435212	0.000531602
2250	-0.0014	0.000937211	-0.00118	0.000297115	-0.000710105	0.000116421	-0.000475837	0.000769562	0.000119947	0.000599536
2252	-0.00125	0.000851831	-0.000861562	0.000478297	-0.000239067	0.000552743	-0.000270223	0.000818316	0.000274573	0.000658411
2254	-0.00104	0.000727541	-0.000660031	0.000399142	-0.000285355	0.000712946	-6.72619e-05	0.000668718	0.000332979	0.000826663
2256	-0.00101	0.000603916	-0.000422581	0.000373669	-0.000137494	0.000830752	-0.000227787	0.000443959	0.000334197	0.000991901
2258	-0.00102	0.00063346	-0.000165668	0.000573937	0.000294114	0.000590668	6.09529e-05	0.00052663	0.000411638	0.00069617
2260	-0.000884472	0.000806859	-0.00017085	0.000570216	0.00027473	0.000299754	0.000120165	0.000489524	0.000625024	0.00115
2262	-0.000603627	0.000787686	-7.58526e-05	0.000622265	-8.79824e-06	0.000176451	0.000318863	0.000500889	0.000615811	0.000695684
2264	-0.000472748	0.000701871	-1.32797e-05	0.000735991	-0.000303334	0.000310962	0.000314468	0.00095702	0.000586141	0.000442991
2266	-0.000433223	0.000629974	0.000215491	0.00080637	-3.45297e-05	0.00058181	0.000120412	0.000771295	0.00093566	0.000678671
2268	-0.000505062	0.000729988	0.000343334	0.000798756	0.000445392	0.000874721	0.000511212	0.000747875	0.000599749	0.000323111
2270	-0.000539374	0.000663678	0.000330076	0.000627628	0.000624732	0.000540393	0.000649889	0.00114	0.000411597	0.00064031
2272	-0.000314095	0.000679937	0.000565094	0.00112	0.000659647	0.000181931	0.000511526	0.000829318	0.00111	0.00159
2274	2.10499e-05	0.000463841	0.000536089	0.00104	0.000483749	0.000208436	0.000461767	0.000692418	0.0011	0.00115
2276	0.000107076	0.00039963	0.000419521	0.00103	0.000925816	0.000604335	0.000883608	0.000924183	0.00127	0.000799737
2278	0.000259556	0.000440424	0.00076597	0.000745819	0.00129	0.000623719	0.0012	0.00112	0.00151	0.00144
2280	0.000373127	0.000638595	0.000869655	0.000770371	0.00127	0.000807459	0.00103	0.00138	0.00118	0.000885818
2282	0.000411545	0.000784663	0.000870836	0.000957592	0.00104	0.0014	0.00119	0.00132	0.00101	0.000863918
2284	0.000638854	0.000666525	0.000777877	0.000610933	0.000823454	0.000516425	0.00129	0.00138	0.00166	0.00166
2286	0.000560799	0.000612699	0.00102	0.000812465	0.000288007	0.000963935	0.00151	0.00139	0.00185	0.00136
2288	0.000498639	0.000678281	0.00129	0.000924478	0.000202375	0.000604862	0.002	0.00127	0.00167	0.00143
2290	0.000608229	0.000610163	0.00132	0.00167	0.000988577	0.000915999	0.00218	0.00136	0.000978858	0.000587096
2292	0.000763935	0.000726676	0.00186	0.00142	0.00101	0.00205	0.00202	0.00285	0.000846428	0.000822085
2294	0.00115	0.00102	0.00172	0.000867518	0.00143	0.00142	0.000973396	0.00224	0.000551876	0.00116
2296	0.00115	0.000853119	0.00209	0.00114	0.00106	0.000552651	0.00022992	0.00241	-0.000401537	0.000580313
2298	0.000978475	0.00101	0.00162	0.0011	9.01062e-05	0.000819827	0.0012	0.00205	-0.000166168	0.00118
2300	0.000678498	0.00119	0.00124	0.000937251	0.000682898	0.00215	0.00151	0.00255	0.000358631	0.00226
2302	0.000992609	0.00177	0.00139	0.00148	0.00183	0.00238	0.000194439	0.00305	0.000304351	0.00287
2304	0.000961188	0.00141	0.00134	0.003	0.00231	0.00126	0.000574696	0.00346	-0.00326	0.00235
2306	0.000953215	0.00152	0.00222	0.00346	4.64762e-05	0.00296	0.00132	0.00198	-0.00457	0.00586
2308	0.00136	0.00289	0.00148	0.00208	-0.000264568	0.00428	0.00116	0.00116	-0.00375	0.00356
2310	0.000889132	0.00303	0.000787659	0.00272	5.58181e-05	0.00507	7.77835e-05	0.00212	-0.00249	0.00415
2312	0.00049625	0.00139	-0.000203522	0.00329	-0.00126	0.00123	-0.000227765	0.00387	-0.0012	0.00338
2314	0.00144	0.00256	-0.00024118	0.00369	-0.00239	0.00386	4.44595e-05	0.00244	0.00223	0.00245
2316	0.000935441	0.00197	-0.0034	0.00405	-0.00112	0.00194	-0.00222	0.00644	0.00168	0.00315
2318	-0.000454551	0.00241	-0.00267	0.00376	-0.00235	0.006	-0.00347	0.00992	-0.00292	0.00437
2320	-0.00155	0.00314	-0.00277	0.00669	-0.000179732	0.00671	-0.0047	0.00911	-0.00699	0.00576
